# Supplementary material for: (E)-2-(2,3-Dimethyl­anilino)-N′-(thio­phen-2-yl­methyl­idene)benzohydrazide
Source: Acta Crystallogr Sect E Struct Rep Online. 2012 Jul 25;68(Pt 8):o2524–5. doi: 10.1107/S160053681203259X (PMC3414973; doi:10.1107/S160053681203259X)
Supplement: Supplementary file 1 [file e-68-o2524-sup1.cif]

##############################################################################
#                                                                            #
# This CIF contains the data in a paper accepted for publication in          #
# Acta Crystallographica Section E. It conforms to the requirements of       #
# Notes for Authors for Acta Crystallographica Section E, and has been       #
# peer reviewed under the auspices of the IUCr Commission on Journals.       #
#                                                                            #
# Full details of the Crystallographic Information File format               #
# are given in the paper "The Crystallographic Information File (CIF):       #
# a New Standard Archive File for Crystallography" by S. R. Hall, F. H.      #
# Allen and I. D. Brown [Acta Cryst. (1991), A47, 655-685].                  #
#                                                                            #
# The current version of the core CIF dictionary is obtainable from          #
# ftp://ftp.iucr.org/pub/cif_core.dic.                                       #
#                                                                            #
# Software is freely available for graphical display of the structure(s)     #
# in this CIF. For information consult the CIF software page                 #
# http://www.iucr.org/resources/cif/software.                                #
#                                                                            #
# This file may be used for bona fide research purposes within the           #
# scientific community so long as proper attribution is given to the journal # 
# article from which it was obtained.                                        #
#                                                                            #
##############################################################################
data_global
_audit_creation_method     'form.cif (version 2.0)'
_journal_data_validation_number     ?
_journal_date_recd_electronic     2012-07-14
_journal_date_accepted     2012-07-18
_journal_name_full     'Acta Crystallographica, Section E'
_journal_year     2012
_journal_volume     68
_journal_issue      8
_journal_page_first     o2524
_journal_page_last     o2525
_journal_paper_category     QO
_journal_paper_doi     10.1107/S160053681203259X
_journal_coeditor_code     HB6898
_publ_contact_author_name     'Professor Fun, Hoong-Kun'
_publ_contact_author_address
;
X-ray Crystallography Unit
School of Physics
Universiti Sains Malaysia
11800 USM, Penang
Malaysia
;
_publ_contact_author_email     hkfun@usm.my
_publ_contact_author_fax     '604 6579150'
_publ_contact_author_phone     '604 6533652'
_publ_section_title
;\
(<i>E</i>)-2-(2,3-Dimethylanilino)-<i>N</i>'-(thiophen-2-ylmethylidene)\
benzohydrazide
;
loop_
    _publ_author_name
    _publ_author_footnote
    _publ_author_address
    'Fun, Hoong-Kun'
;
Thomson Reuters ResearcherID: A-3561-2009.
;
;
X-ray Crystallography Unit
School of Physics
Universiti Sains Malaysia
11800 USM, Penang
Malaysia
;
    'Tze Shyang Chia' ?
;
X-ray Crystallography Unit
School of Physics
Universiti Sains Malaysia
11800 USM, Penang
Malaysia
;
    'Mashooq A. Bhat' ?
;
Department of Pharmaceutical Chemistry
College of Pharmacy
King Saud University
PO Box 2457
Riyadh 11451
Saudi Arabia
;
    'Mohamed A. Al-Omar' ?
;
Department of Pharmaceutical Chemistry
College of Pharmacy
King Saud University
PO Box 2457
Riyadh 11451
Saudi Arabia
;
    'Hatem A. Abdel-Aziz' ?
;
Department of Pharmaceutical Chemistry
College of Pharmacy
King Saud University
PO Box 2457
Riyadh 11451
Saudi Arabia
;
data_I
_audit_creation_method     SHELXL97
_chemical_name_systematic
;
(<i>E</i>)-2-(2,3-Dimethylanilino)-<i>N</i>'-(thiophen-2-
ylmethylidene)benzohydrazide
;
_chemical_name_common     ?
_chemical_formula_moiety     'C20 H19 N3 O S'
_chemical_formula_sum     'C20 H19 N3 O S'
_chemical_formula_iupac     'C20 H19 N3 O S'
_chemical_formula_weight     349.44
_chemical_melting_point     ?
_symmetry_cell_setting     monoclinic
_symmetry_space_group_name_H-M     'P 21/c'
_symmetry_space_group_name_Hall     '-P 2ybc'
loop_
    _symmetry_equiv_pos_as_xyz
    'x, y, z'
    '-x, y+1/2, -z+1/2'
    '-x, -y, -z'
    'x, -y-1/2, z-1/2'
_cell_length_a     14.0922(14)
_cell_length_b     15.9682(15)
_cell_length_c     8.1338(8)
_cell_angle_alpha     90.00
_cell_angle_beta     105.344(2)
_cell_angle_gamma     90.00
_cell_volume     1765.1(3)
_cell_formula_units_Z     4
_cell_measurement_reflns_used     1664
_cell_measurement_theta_min     2.89
_cell_measurement_theta_max     24.33
_cell_measurement_temperature     100.0(10)
_exptl_crystal_description     needle
_exptl_crystal_colour     yellow
_exptl_crystal_size_max     0.34
_exptl_crystal_size_mid     0.07
_exptl_crystal_size_min     0.04
_exptl_crystal_density_diffrn     1.315
_exptl_crystal_density_meas     ?
_exptl_crystal_density_method     'not measured'
_exptl_crystal_F_000     736
_exptl_absorpt_coefficient_mu     0.196
_exptl_absorpt_correction_type     multi-scan
_exptl_absorpt_process_details     '(SADABS; Bruker, 2009)'
_exptl_absorpt_correction_T_min     0.9363
_exptl_absorpt_correction_T_max     0.9918
_exptl_special_details
;
The crystal was placed in the cold stream of an Oxford Cryosystems Cobra
open-flow nitrogen cryostat (Cosier & Glazer, 1986) operating at 100.0 (1) K.
;
_diffrn_ambient_temperature     100
_diffrn_radiation_type     MoK\a
_diffrn_radiation_wavelength     0.71073
_diffrn_radiation_source     'fine-focus sealed tube'
_diffrn_radiation_monochromator     graphite
_diffrn_measurement_device_type     'Bruker APEX DUO CCD'
_diffrn_measurement_method     '\f and \w'
_diffrn_detector_area_resol_mean     ?
_diffrn_reflns_number     14626
_diffrn_reflns_av_R_equivalents     0.0672
_diffrn_reflns_av_sigmaI/netI     0.0820
_diffrn_reflns_theta_min     1.50
_diffrn_reflns_theta_max     30.01
_diffrn_reflns_theta_full     30.01
_diffrn_measured_fraction_theta_max     0.985
_diffrn_measured_fraction_theta_full     0.985
_diffrn_reflns_limit_h_min     -18
_diffrn_reflns_limit_h_max     19
_diffrn_reflns_limit_k_min     -18
_diffrn_reflns_limit_k_max     22
_diffrn_reflns_limit_l_min     -11
_diffrn_reflns_limit_l_max     11
_diffrn_standards_number     0
_diffrn_standards_interval_count     .
_diffrn_standards_interval_time     .
_diffrn_standards_decay_%     ?
_refine_special_details
;
Refinement of <i>F</i>^2^ against ALL reflections. The weighted <i>R</i>-factor
<i>wR</i> and goodness of fit <i>S</i> are based on <i>F</i>^2^, conventional
<i>R</i>-factors <i>R</i> are based on <i>F</i>, with <i>F</i> set to zero for
negative <i>F</i>^2^. The threshold expression of <i>F</i>^2^ >
\s(<i>F</i>^2^) is used only for calculating <i>R</i>-factors(gt) <i>etc</i>.
and is not relevant to the choice of reflections for refinement.
<i>R</i>-factors based on <i>F</i>^2^ are statistically about twice as large
as those based on <i>F</i>, and <i>R</i>-factors based on ALL data will be
even larger.
;
_reflns_number_total     5082
_reflns_number_gt     3338
_reflns_threshold_expression     I>2\s(I)
_refine_ls_structure_factor_coef     Fsqd
_refine_ls_matrix_type     full
_refine_ls_R_factor_all     0.0911
_refine_ls_R_factor_gt     0.0510
_refine_ls_wR_factor_gt     0.1101
_refine_ls_wR_factor_ref     0.1280
_refine_ls_goodness_of_fit_ref     1.014
_refine_ls_restrained_S_all     1.014
_refine_ls_number_reflns     5082
_refine_ls_number_parameters     236
_refine_ls_number_restraints     0
_refine_ls_hydrogen_treatment     mixed
_refine_ls_weighting_scheme     calc
_refine_ls_weighting_details
               'calc w = 1/[\s^2^(Fo^2^)+(0.0527P)^2^] where P=(Fo^2^+2Fc^2^)/3'
_atom_sites_solution_hydrogens     geom
_atom_sites_solution_primary     direct
_atom_sites_solution_secondary     difmap
_refine_ls_shift/su_max     0.000
_refine_ls_shift/su_mean     0.000
_refine_diff_density_max     0.366
_refine_diff_density_min     -0.354
_refine_ls_extinction_method     none
_refine_ls_extinction_coef     ?
loop_
    _atom_type_symbol
    _atom_type_description
    _atom_type_scat_dispersion_real
    _atom_type_scat_dispersion_imag
    _atom_type_scat_source
    'C' 'C' 0.0033 0.0016
                         'International Tables Vol C Tables 4.2.6.8 and 6.1.1.4'
    'H' 'H' 0.0000 0.0000
                         'International Tables Vol C Tables 4.2.6.8 and 6.1.1.4'
    'N' 'N' 0.0061 0.0033
                         'International Tables Vol C Tables 4.2.6.8 and 6.1.1.4'
    'O' 'O' 0.0106 0.0060
                         'International Tables Vol C Tables 4.2.6.8 and 6.1.1.4'
    'S' 'S' 0.1246 0.1234
                         'International Tables Vol C Tables 4.2.6.8 and 6.1.1.4'
_computing_data_collection     'APEX2 (Bruker, 2009)'
_computing_cell_refinement     'SAINT (Bruker, 2009)'
_computing_data_reduction     'SAINT (Bruker, 2009)'
_computing_structure_solution     'SHELXTL (Sheldrick, 2008)'
_computing_structure_refinement     'SHELXTL (Sheldrick, 2008)'
_computing_molecular_graphics     'SHELXTL (Sheldrick, 2008)'
_computing_publication_material
;
SHELXTL (Sheldrick, 2008) and PLATON (Spek, 2009)
;
loop_
    _atom_site_type_symbol
    _atom_site_label
    _atom_site_fract_x
    _atom_site_fract_y
    _atom_site_fract_z
    _atom_site_U_iso_or_equiv
    _atom_site_adp_type
    _atom_site_calc_flag
    _atom_site_refinement_flags
    _atom_site_occupancy
    _atom_site_symmetry_multiplicity
    _atom_site_disorder_assembly
    _atom_site_disorder_group
    S S1 0.10235(4) 0.29345(3) 0.79119(6) 0.02004(13) Uani d . 1 1 . .
    O O1 0.44269(10) 0.16844(8) 0.95045(15) 0.0164(3) Uani d . 1 1 . .
    N N1 0.63024(13) 0.11358(11) 1.0630(2) 0.0221(4) Uani d . 1 1 . .
    N N2 0.38625(12) 0.23505(10) 1.1518(2) 0.0152(3) Uani d . 1 1 . .
    N N3 0.30320(11) 0.26223(9) 1.03158(19) 0.0152(3) Uani d . 1 1 . .
    C C1 0.72104(15) -0.01298(12) 1.0366(2) 0.0219(4) Uani d . 1 1 . .
    H H1A 0.6781 -0.0443 1.0854 0.026 Uiso calc R 1 1 . .
    C C2 0.79626(16) -0.05289(12) 0.9882(3) 0.0225(4) Uani d . 1 1 . .
    H H2A 0.8060 -0.1114 1.0056 0.027 Uiso calc R 1 1 . .
    C C3 0.85748(15) -0.00697(12) 0.9138(2) 0.0209(4) Uani d . 1 1 . .
    H H3A 0.9097 -0.0344 0.8817 0.025 Uiso calc R 1 1 . .
    C C4 0.84361(14) 0.07824(12) 0.8855(2) 0.0173(4) Uani d . 1 1 . .
    C C5 0.76785(14) 0.12003(11) 0.9365(2) 0.0164(4) Uani d . 1 1 . .
    C C6 0.70796(14) 0.07299(12) 1.0141(2) 0.0171(4) Uani d . 1 1 . .
    C C7 0.60869(14) 0.10490(11) 1.2183(2) 0.0170(4) Uani d . 1 1 . .
    C C8 0.67460(15) 0.06586(12) 1.3575(2) 0.0203(4) Uani d . 1 1 . .
    H H8A 0.7349 0.0443 1.3442 0.024 Uiso calc R 1 1 . .
    C C9 0.65339(16) 0.05829(12) 1.5130(3) 0.0239(4) Uani d . 1 1 . .
    H H9A 0.6989 0.0310 1.6044 0.029 Uiso calc R 1 1 . .
    C C10 0.56674(16) 0.08987(12) 1.5376(2) 0.0233(4) Uani d . 1 1 . .
    H H10A 0.5523 0.0841 1.6447 0.028 Uiso calc R 1 1 . .
    C C11 0.50153(15) 0.13000(11) 1.4038(2) 0.0188(4) Uani d . 1 1 . .
    H H11A 0.4420 0.1519 1.4203 0.023 Uiso calc R 1 1 . .
    C C12 0.52102(14) 0.13927(11) 1.2440(2) 0.0150(4) Uani d . 1 1 . .
    C C13 0.44837(13) 0.18131(11) 1.1041(2) 0.0142(4) Uani d . 1 1 . .
    C C14 0.25109(14) 0.31569(11) 1.0879(2) 0.0163(4) Uani d . 1 1 . .
    H H14A 0.2759 0.3391 1.1983 0.020 Uiso calc R 1 1 . .
    C C15 0.15535(14) 0.34032(11) 0.9847(2) 0.0156(4) Uani d . 1 1 . .
    C C16 0.09047(15) 0.39305(12) 1.0313(3) 0.0207(4) Uani d . 1 1 . .
    H H16A 0.1061 0.4246 1.1340 0.025 Uiso calc R 1 1 . .
    C C17 -0.00236(15) 0.39559(13) 0.9101(3) 0.0234(4) Uani d . 1 1 . .
    H H17A -0.0560 0.4289 0.9222 0.028 Uiso calc R 1 1 . .
    C C18 -0.00604(15) 0.34505(12) 0.7747(3) 0.0227(4) Uani d . 1 1 . .
    H H18A -0.0625 0.3390 0.6811 0.027 Uiso calc R 1 1 . .
    C C19 0.90953(17) 0.12491(14) 0.7978(3) 0.0294(5) Uani d . 1 1 . .
    H H19A 0.9586 0.0863 0.7748 0.044 Uiso calc R 1 1 . .
    H H19B 0.9430 0.1704 0.8716 0.044 Uiso calc R 1 1 . .
    H H19C 0.8698 0.1483 0.6901 0.044 Uiso calc R 1 1 . .
    C C20 0.75020(17) 0.21221(12) 0.9033(3) 0.0241(4) Uani d . 1 1 . .
    H H20A 0.7177 0.2355 0.9857 0.036 Uiso calc R 1 1 . .
    H H20B 0.7081 0.2205 0.7875 0.036 Uiso calc R 1 1 . .
    H H20C 0.8133 0.2407 0.9149 0.036 Uiso calc R 1 1 . .
    H H1N2 0.3987(16) 0.2551(13) 1.257(3) 0.024(6) Uiso d . 1 1 . .
    H H1N1 0.5850(19) 0.1361(15) 0.985(3) 0.035(7) Uiso d . 1 1 . .
loop_
    _atom_site_aniso_label
    _atom_site_aniso_U_11
    _atom_site_aniso_U_22
    _atom_site_aniso_U_33
    _atom_site_aniso_U_12
    _atom_site_aniso_U_13
    _atom_site_aniso_U_23
    S1 0.0187(3) 0.0212(2) 0.0189(2) 0.0013(2) 0.00243(18) -0.00158(19)
    O1 0.0181(7) 0.0193(6) 0.0122(6) 0.0016(5) 0.0045(5) -0.0001(5)
    N1 0.0172(9) 0.0300(9) 0.0203(9) 0.0093(7) 0.0073(7) 0.0073(7)
    N2 0.0136(8) 0.0194(8) 0.0116(7) 0.0030(6) 0.0013(6) -0.0016(6)
    N3 0.0127(8) 0.0180(7) 0.0134(7) 0.0012(6) 0.0008(6) 0.0013(6)
    C1 0.0206(10) 0.0214(10) 0.0231(10) -0.0019(8) 0.0047(8) 0.0026(8)
    C2 0.0260(11) 0.0164(9) 0.0239(10) 0.0038(8) 0.0046(9) 0.0002(8)
    C3 0.0191(10) 0.0230(10) 0.0201(10) 0.0064(8) 0.0044(8) -0.0023(8)
    C4 0.0163(10) 0.0212(9) 0.0141(9) -0.0002(7) 0.0036(7) -0.0004(7)
    C5 0.0172(10) 0.0169(9) 0.0128(9) 0.0003(7) -0.0001(7) -0.0004(7)
    C6 0.0136(9) 0.0208(9) 0.0163(9) 0.0013(7) 0.0029(7) -0.0004(7)
    C7 0.0164(9) 0.0165(9) 0.0174(9) 0.0001(7) 0.0036(7) -0.0006(7)
    C8 0.0159(10) 0.0215(9) 0.0203(10) 0.0031(8) -0.0012(8) 0.0011(8)
    C9 0.0267(11) 0.0222(10) 0.0171(10) 0.0029(9) -0.0042(8) 0.0003(8)
    C10 0.0319(12) 0.0239(10) 0.0126(9) 0.0030(9) 0.0030(8) 0.0005(8)
    C11 0.0201(10) 0.0188(9) 0.0174(9) 0.0025(8) 0.0050(8) -0.0007(7)
    C12 0.0142(9) 0.0157(8) 0.0143(9) -0.0016(7) 0.0025(7) -0.0005(7)
    C13 0.0127(9) 0.0142(8) 0.0160(9) -0.0022(7) 0.0042(7) -0.0002(7)
    C14 0.0171(10) 0.0170(9) 0.0141(9) -0.0004(7) 0.0029(7) -0.0003(7)
    C15 0.0151(9) 0.0169(9) 0.0155(9) 0.0003(7) 0.0053(7) 0.0029(7)
    C16 0.0209(10) 0.0226(10) 0.0195(10) 0.0042(8) 0.0068(8) -0.0013(8)
    C17 0.0177(10) 0.0257(10) 0.0280(11) 0.0076(8) 0.0083(8) 0.0073(9)
    C18 0.0151(10) 0.0250(10) 0.0253(11) -0.0001(8) 0.0009(8) 0.0060(8)
    C19 0.0262(12) 0.0360(12) 0.0306(12) 0.0019(10) 0.0156(10) 0.0064(9)
    C20 0.0335(12) 0.0182(9) 0.0225(10) 0.0016(9) 0.0107(9) 0.0003(8)
_geom_special_details
;
All e.s.d.'s (except the e.s.d. in the dihedral angle between two l.s. planes)
are estimated using the full covariance matrix. The cell e.s.d.'s are taken
into account individually in the estimation of e.s.d.'s in distances, angles
and torsion angles; correlations between e.s.d.'s in cell parameters are only
used when they are defined by crystal symmetry. An approximate (isotropic)
treatment of cell e.s.d.'s is used for estimating e.s.d.'s involving l.s.
planes.
;
loop_
    _geom_bond_atom_site_label_1
    _geom_bond_atom_site_label_2
    _geom_bond_site_symmetry_2
    _geom_bond_distance
    _geom_bond_publ_flag
    S1 C18 . 1.709(2) ?
    S1 C15 . 1.7243(19) ?
    O1 C13 . 1.248(2) ?
    N1 C7 . 1.382(2) ?
    N1 C6 . 1.417(2) ?
    N1 H1N1 . 0.85(3) ?
    N2 C13 . 1.354(2) ?
    N2 N3 . 1.382(2) ?
    N2 H1N2 . 0.89(2) ?
    N3 C14 . 1.287(2) ?
    C1 C2 . 1.381(3) ?
    C1 C6 . 1.391(3) ?
    C1 H1A . 0.9500 ?
    C2 C3 . 1.387(3) ?
    C2 H2A . 0.9500 ?
    C3 C4 . 1.385(3) ?
    C3 H3A . 0.9500 ?
    C4 C5 . 1.411(3) ?
    C4 C19 . 1.510(3) ?
    C5 C6 . 1.399(3) ?
    C5 C20 . 1.505(3) ?
    C7 C8 . 1.406(3) ?
    C7 C12 . 1.417(3) ?
    C8 C9 . 1.380(3) ?
    C8 H8A . 0.9500 ?
    C9 C10 . 1.384(3) ?
    C9 H9A . 0.9500 ?
    C10 C11 . 1.382(3) ?
    C10 H10A . 0.9500 ?
    C11 C12 . 1.406(3) ?
    C11 H11A . 0.9500 ?
    C12 C13 . 1.475(3) ?
    C14 C15 . 1.442(3) ?
    C14 H14A . 0.9500 ?
    C15 C16 . 1.368(3) ?
    C16 C17 . 1.415(3) ?
    C16 H16A . 0.9500 ?
    C17 C18 . 1.355(3) ?
    C17 H17A . 0.9500 ?
    C18 H18A . 0.9500 ?
    C19 H19A . 0.9800 ?
    C19 H19B . 0.9800 ?
    C19 H19C . 0.9800 ?
    C20 H20A . 0.9800 ?
    C20 H20B . 0.9800 ?
    C20 H20C . 0.9800 ?
loop_
    _geom_angle_atom_site_label_1
    _geom_angle_atom_site_label_2
    _geom_angle_atom_site_label_3
    _geom_angle_site_symmetry_1
    _geom_angle_site_symmetry_3
    _geom_angle
    _geom_angle_publ_flag
    C18 S1 C15 . . 91.42(10) ?
    C7 N1 C6 . . 125.71(17) ?
    C7 N1 H1N1 . . 115.0(17) ?
    C6 N1 H1N1 . . 117.7(16) ?
    C13 N2 N3 . . 119.15(15) ?
    C13 N2 H1N2 . . 121.9(15) ?
    N3 N2 H1N2 . . 118.9(15) ?
    C14 N3 N2 . . 114.37(15) ?
    C2 C1 C6 . . 120.20(18) ?
    C2 C1 H1A . . 119.9 ?
    C6 C1 H1A . . 119.9 ?
    C1 C2 C3 . . 119.58(18) ?
    C1 C2 H2A . . 120.2 ?
    C3 C2 H2A . . 120.2 ?
    C4 C3 C2 . . 120.99(19) ?
    C4 C3 H3A . . 119.5 ?
    C2 C3 H3A . . 119.5 ?
    C3 C4 C5 . . 120.02(17) ?
    C3 C4 C19 . . 119.07(18) ?
    C5 C4 C19 . . 120.90(17) ?
    C6 C5 C4 . . 118.19(17) ?
    C6 C5 C20 . . 121.03(17) ?
    C4 C5 C20 . . 120.76(17) ?
    C1 C6 C5 . . 120.97(18) ?
    C1 C6 N1 . . 119.99(17) ?
    C5 C6 N1 . . 118.97(17) ?
    N1 C7 C8 . . 121.51(18) ?
    N1 C7 C12 . . 120.46(17) ?
    C8 C7 C12 . . 117.96(17) ?
    C9 C8 C7 . . 121.33(19) ?
    C9 C8 H8A . . 119.3 ?
    C7 C8 H8A . . 119.3 ?
    C8 C9 C10 . . 120.95(18) ?
    C8 C9 H9A . . 119.5 ?
    C10 C9 H9A . . 119.5 ?
    C11 C10 C9 . . 118.90(18) ?
    C11 C10 H10A . . 120.5 ?
    C9 C10 H10A . . 120.5 ?
    C10 C11 C12 . . 121.68(18) ?
    C10 C11 H11A . . 119.2 ?
    C12 C11 H11A . . 119.2 ?
    C11 C12 C7 . . 119.14(17) ?
    C11 C12 C13 . . 119.70(17) ?
    C7 C12 C13 . . 121.12(16) ?
    O1 C13 N2 . . 121.08(17) ?
    O1 C13 C12 . . 123.01(16) ?
    N2 C13 C12 . . 115.90(15) ?
    N3 C14 C15 . . 120.51(17) ?
    N3 C14 H14A . . 119.7 ?
    C15 C14 H14A . . 119.7 ?
    C16 C15 C14 . . 126.67(17) ?
    C16 C15 S1 . . 111.12(15) ?
    C14 C15 S1 . . 121.70(14) ?
    C15 C16 C17 . . 112.75(18) ?
    C15 C16 H16A . . 123.6 ?
    C17 C16 H16A . . 123.6 ?
    C18 C17 C16 . . 112.26(18) ?
    C18 C17 H17A . . 123.9 ?
    C16 C17 H17A . . 123.9 ?
    C17 C18 S1 . . 112.46(16) ?
    C17 C18 H18A . . 123.8 ?
    S1 C18 H18A . . 123.8 ?
    C4 C19 H19A . . 109.5 ?
    C4 C19 H19B . . 109.5 ?
    H19A C19 H19B . . 109.5 ?
    C4 C19 H19C . . 109.5 ?
    H19A C19 H19C . . 109.5 ?
    H19B C19 H19C . . 109.5 ?
    C5 C20 H20A . . 109.5 ?
    C5 C20 H20B . . 109.5 ?
    H20A C20 H20B . . 109.5 ?
    C5 C20 H20C . . 109.5 ?
    H20A C20 H20C . . 109.5 ?
    H20B C20 H20C . . 109.5 ?
loop_
    _geom_torsion_atom_site_label_1
    _geom_torsion_atom_site_label_2
    _geom_torsion_atom_site_label_3
    _geom_torsion_atom_site_label_4
    _geom_torsion_site_symmetry_1
    _geom_torsion_site_symmetry_2
    _geom_torsion_site_symmetry_3
    _geom_torsion_site_symmetry_4
    _geom_torsion
    _geom_torsion_publ_flag
    C13 N2 N3 C14 . . . . -177.33(16) ?
    C6 C1 C2 C3 . . . . -1.3(3) ?
    C1 C2 C3 C4 . . . . -0.7(3) ?
    C2 C3 C4 C5 . . . . 1.6(3) ?
    C2 C3 C4 C19 . . . . -177.56(18) ?
    C3 C4 C5 C6 . . . . -0.4(3) ?
    C19 C4 C5 C6 . . . . 178.70(18) ?
    C3 C4 C5 C20 . . . . -178.59(18) ?
    C19 C4 C5 C20 . . . . 0.6(3) ?
    C2 C1 C6 C5 . . . . 2.5(3) ?
    C2 C1 C6 N1 . . . . 179.59(18) ?
    C4 C5 C6 C1 . . . . -1.6(3) ?
    C20 C5 C6 C1 . . . . 176.56(18) ?
    C4 C5 C6 N1 . . . . -178.73(17) ?
    C20 C5 C6 N1 . . . . -0.6(3) ?
    C7 N1 C6 C1 . . . . 49.4(3) ?
    C7 N1 C6 C5 . . . . -133.4(2) ?
    C6 N1 C7 C8 . . . . 12.2(3) ?
    C6 N1 C7 C12 . . . . -171.05(18) ?
    N1 C7 C8 C9 . . . . 179.14(19) ?
    C12 C7 C8 C9 . . . . 2.4(3) ?
    C7 C8 C9 C10 . . . . -0.8(3) ?
    C8 C9 C10 C11 . . . . -0.5(3) ?
    C9 C10 C11 C12 . . . . 0.1(3) ?
    C10 C11 C12 C7 . . . . 1.5(3) ?
    C10 C11 C12 C13 . . . . 178.95(17) ?
    N1 C7 C12 C11 . . . . -179.49(18) ?
    C8 C7 C12 C11 . . . . -2.7(3) ?
    N1 C7 C12 C13 . . . . 3.1(3) ?
    C8 C7 C12 C13 . . . . 179.91(17) ?
    N3 N2 C13 O1 . . . . 13.8(3) ?
    N3 N2 C13 C12 . . . . -165.63(15) ?
    C11 C12 C13 O1 . . . . -155.40(18) ?
    C7 C12 C13 O1 . . . . 22.0(3) ?
    C11 C12 C13 N2 . . . . 24.0(2) ?
    C7 C12 C13 N2 . . . . -158.62(17) ?
    N2 N3 C14 C15 . . . . -170.89(16) ?
    N3 C14 C15 C16 . . . . 176.61(19) ?
    N3 C14 C15 S1 . . . . 5.5(3) ?
    C18 S1 C15 C16 . . . . 0.06(15) ?
    C18 S1 C15 C14 . . . . 172.39(16) ?
    C14 C15 C16 C17 . . . . -171.90(18) ?
    S1 C15 C16 C17 . . . . 0.0(2) ?
    C15 C16 C17 C18 . . . . 0.0(3) ?
    C16 C17 C18 S1 . . . . 0.1(2) ?
    C15 S1 C18 C17 . . . . -0.07(16) ?
loop_
    _geom_hbond_atom_site_label_D
    _geom_hbond_atom_site_label_H
    _geom_hbond_atom_site_label_A
    _geom_hbond_site_symmetry_A
    _geom_hbond_distance_DH
    _geom_hbond_distance_HA
    _geom_hbond_distance_DA
    _geom_hbond_angle_DHA
    _geom_hbond_publ_flag
    N2 H1N2 O1 4_566 0.89(2) 1.96(2) 2.808(2) 160(2) yes
    N1 H1N1 O1 . 0.85(2) 2.02(3) 2.704(2) 137(2) yes
    C1 H1A O1 3_657 0.95 2.5800 3.410(2) 146 yes
    C3 H3A Cg1 2_646 0.95 2.98 3.732(2) 137 yes
    C9 H9A Cg2 1_556 0.95 2.84 3.649(2) 144 yes
_iucr_refine_instructions_details
;
TITL mo_h63a_0m in P2(1)/c (100K)
CELL 0.71073  14.0922  15.9682   8.1338  90.000 105.344  90.000
ZERR    4.00   0.0014   0.0015   0.0008   0.000   0.002   0.000
LATT  1
SYMM -X, 0.5+Y, 0.5-Z
SFAC C H N O S
UNIT 80 76 12 4 4
TEMP -173.000
SIZE 0.042 0.072 0.34
L.S. 10
BOND $H
FMAP 2 3 60
ACTA
CONF
PLAN 20
OMIT 3 0 2
OMIT 3 1 2
EQIV $1 x,1/2-y,1/2+z
HTAB N2 O1_$1
WGHT    0.052700
FVAR       0.66580
S1    5    0.102353    0.293453    0.791189    11.00000    0.01866    0.02117 =
         0.01886   -0.00158    0.00243    0.00128
O1    4    0.442685    0.168444    0.950448    11.00000    0.01806    0.01929 =
         0.01217   -0.00011    0.00450    0.00161
N1    3    0.630236    0.113580    1.062976    11.00000    0.01721    0.03003 =
         0.02028    0.00729    0.00726    0.00928
N2    3    0.386252    0.235049    1.151829    11.00000    0.01362    0.01935 =
         0.01158   -0.00160    0.00130    0.00303
N3    3    0.303198    0.262228    1.031583    11.00000    0.01274    0.01798 =
         0.01340    0.00127    0.00084    0.00123
C1    1    0.721036   -0.012984    1.036580    11.00000    0.02065    0.02138 =
         0.02314    0.00258    0.00473   -0.00191
AFIX  43
H1A   2    0.678074   -0.044347    1.085425    11.00000   -1.20000
AFIX   0
C2    1    0.796261   -0.052887    0.988151    11.00000    0.02595    0.01641 =
         0.02393    0.00016    0.00465    0.00377
AFIX  43
H2A   2    0.806035   -0.111422    1.005646    11.00000   -1.20000
AFIX   0
C3    1    0.857482   -0.006965    0.913783    11.00000    0.01912    0.02301 =
         0.02014   -0.00231    0.00435    0.00644
AFIX  43
H3A   2    0.909705   -0.034366    0.881738    11.00000   -1.20000
AFIX   0
C4    1    0.843609    0.078240    0.885550    11.00000    0.01628    0.02119 =
         0.01412   -0.00043    0.00356   -0.00019
C5    1    0.767850    0.120029    0.936535    11.00000    0.01717    0.01693 =
         0.01283   -0.00036   -0.00006    0.00029
C6    1    0.707955    0.072992    1.014077    11.00000    0.01355    0.02085 =
         0.01630   -0.00042    0.00295    0.00129
C7    1    0.608693    0.104895    1.218283    11.00000    0.01645    0.01651 =
         0.01743   -0.00061    0.00363    0.00011
C8    1    0.674596    0.065863    1.357501    11.00000    0.01592    0.02147 =
         0.02025    0.00108   -0.00117    0.00315
AFIX  43
H8A   2    0.734949    0.044267    1.344236    11.00000   -1.20000
AFIX   0
C9    1    0.653394    0.058292    1.512975    11.00000    0.02674    0.02215 =
         0.01715    0.00027   -0.00415    0.00285
AFIX  43
H9A   2    0.698931    0.031006    1.604444    11.00000   -1.20000
AFIX   0
C10   1    0.566743    0.089873    1.537604    11.00000    0.03189    0.02388 =
         0.01256    0.00046    0.00301    0.00300
AFIX  43
H10A  2    0.552320    0.084067    1.644707    11.00000   -1.20000
AFIX   0
C11   1    0.501534    0.129997    1.403815    11.00000    0.02013    0.01879 =
         0.01742   -0.00069    0.00498    0.00252
AFIX  43
H11A  2    0.442027    0.151866    1.420272    11.00000   -1.20000
AFIX   0
C12   1    0.521022    0.139273    1.243984    11.00000    0.01418    0.01570 =
         0.01427   -0.00046    0.00252   -0.00160
C13   1    0.448368    0.181310    1.104132    11.00000    0.01272    0.01421 =
         0.01597   -0.00021    0.00423   -0.00221
C14   1    0.251092    0.315691    1.087901    11.00000    0.01712    0.01699 =
         0.01412   -0.00033    0.00294   -0.00044
AFIX  43
H14A  2    0.275879    0.339122    1.198312    11.00000   -1.20000
AFIX   0
C15   1    0.155353    0.340316    0.984704    11.00000    0.01510    0.01690 =
         0.01554    0.00294    0.00534    0.00026
C16   1    0.090467    0.393053    1.031326    11.00000    0.02087    0.02265 =
         0.01951   -0.00132    0.00679    0.00419
AFIX  43
H16A  2    0.106058    0.424573    1.134045    11.00000   -1.20000
AFIX   0
C17   1   -0.002361    0.395589    0.910067    11.00000    0.01774    0.02568 =
         0.02800    0.00732    0.00826    0.00761
AFIX  43
H17A  2   -0.055954    0.428903    0.922192    11.00000   -1.20000
AFIX   0
C18   1   -0.006040    0.345053    0.774679    11.00000    0.01515    0.02502 =
         0.02529    0.00603    0.00091   -0.00008
AFIX  43
H18A  2   -0.062547    0.338982    0.681054    11.00000   -1.20000
AFIX   0
C19   1    0.909531    0.124914    0.797809    11.00000    0.02616    0.03601 =
         0.03059    0.00642    0.01563    0.00195
AFIX 137
H19A  2    0.958579    0.086348    0.774815    11.00000   -1.50000
H19B  2    0.942989    0.170419    0.871552    11.00000   -1.50000
H19C  2    0.869821    0.148276    0.690099    11.00000   -1.50000
AFIX   0
C20   1    0.750199    0.212214    0.903259    11.00000    0.03351    0.01825 =
         0.02249    0.00027    0.01073    0.00162
AFIX 137
H20A  2    0.717720    0.235531    0.985715    11.00000   -1.50000
H20B  2    0.708127    0.220460    0.787465    11.00000   -1.50000
H20C  2    0.813260    0.240659    0.914936    11.00000   -1.50000
AFIX   0
H1N2  2    0.398651    0.255107    1.256963    11.00000    0.02390
H1N1  2    0.585011    0.136129    0.984745    11.00000    0.03492
HKLF 4 1 0 0 1 0 -1 0 1 0 0
REM  mo_h63a_0m in P2(1)/c (100K)
REM R1 =  0.0510 for   3338 Fo > 4sig(Fo)  and  0.0911 for all   5082 data
REM    236 parameters refined using      0 restraints
END
WGHT      0.0527      0.0000
REM Highest difference peak  0.366,  deepest hole -0.354,  1-sigma level  0.070
Q1    1   0.6196  0.1059  1.1415  11.00000  0.05    0.37
Q2    1   0.8369 -0.0220  0.9820  11.00000  0.05    0.32
Q3    1   0.1206  0.3761  0.9877  11.00000  0.05    0.31
Q4    1   0.7472  0.1078  0.9959  11.00000  0.05    0.30
Q5    1   0.4930  0.1236  1.3039  11.00000  0.05    0.28
Q6    1   0.0755  0.3925  1.1558  11.00000  0.05    0.28
Q7    1   0.6407  0.1012  1.5379  11.00000  0.05    0.28
Q8    1   0.1991  0.3374  1.0344  11.00000  0.05    0.28
Q9    1   0.4845  0.1614  1.1864  11.00000  0.05    0.27
Q10   1   0.0066  0.3970  0.7999  11.00000  0.05    0.27
Q11   1   0.5136  0.1386  1.3255  11.00000  0.05    0.27
Q12   1   0.7379 -0.0248  0.9495  11.00000  0.05    0.26
Q13   1   0.6648  0.0810  1.4323  11.00000  0.05    0.26
Q14   1   0.1210  0.2252  0.8452  11.00000  0.05    0.25
Q15   1   0.7737 -0.0420  1.0733  11.00000  0.05    0.25
Q16   1   0.1088  0.3024  0.9051  11.00000  0.05    0.24
Q17   1   0.0394  0.3813  0.9913  11.00000  0.05    0.24
Q18   1   0.1250  0.3004  0.6793  11.00000  0.05    0.24
Q19   1   0.5354  0.0193  1.8076  11.00000  0.05    0.24
Q20   1   0.3819  0.2004  0.8949  11.00000  0.05    0.24
;
