# Supplementary material for: (E)-2-(2,3-Dimethyl­anilino)-N′-(thio­phen-2-yl­methyl­idene)benzohydrazide
Source: Acta Crystallogr Sect E Struct Rep Online. 2012 Jul 25;68(Pt 8):o2524–5. doi: 10.1107/S160053681203259X (PMC3414973; doi:10.1107/S160053681203259X)
Supplement: Supplementary file 2 [file e-68-o2524-Isup2.hkl]

# 
# h,k,l, Fc-squared, Fo-squared, sigma(Fo-squared) and status flag 
# 
data_I
_shelx_title ' mo_h63a_0m in P2(1)/c (100K)' 
_shelx_refln_list_code          4 
_shelx_F_calc_maximum      152.36 
_exptl_crystal_F_000       736.00 
_reflns_d_resolution_high  0.7105 
 
loop_ 
 _symmetry_equiv_pos_as_xyz 
 'x, y, z' 
 '-x, y+1/2, -z+1/2' 
 '-x, -y, -z' 
 'x, -y-1/2, z-1/2' 
 
_cell_length_a    14.0922 
_cell_length_b    15.9682 
_cell_length_c     8.1338 
_cell_angle_alpha  90.000 
_cell_angle_beta  105.344 
_cell_angle_gamma  90.000 
 
_shelx_F_squared_multiplier     1.000 
 
loop_ 
 _refln_index_h 
 _refln_index_k 
 _refln_index_l 
 _refln_F_squared_calc 
 _refln_F_squared_meas 
 _refln_F_squared_sigma 
 _refln_observed_status 
   1   0   0      729.54      649.45     21.72 o 
   2   0   0       14.94       18.39      7.17 o 
   3   0   0        0.30        4.78     11.14 o 
   4   0   0      589.55      506.68     22.86 o 
   5   0   0     3029.05     2999.53     67.34 o 
   6   0   0      946.52      909.42     30.70 o 
   7   0   0     1098.77     1167.51     41.30 o 
   8   0   0     1134.89     1277.37     61.26 o 
   9   0   0      888.86      821.03     59.46 o 
  10   0   0      982.45     1021.85     72.75 o 
  11   0   0     1488.83     1442.70     86.26 o 
  12   0   0      205.89      196.44     42.91 o 
  13   0   0      748.30      650.06     69.80 o 
  14   0   0        0.76       -8.91     27.38 o 
  15   0   0      772.21      737.06     82.92 o 
  16   0   0        1.83       19.53     32.75 o 
  17   0   0      356.34      388.07     66.79 o 
  18   0   0      324.03      324.97     65.41 o 
   1   1   0      911.34      885.20     20.18 o 
   2   1   0     1851.28     1785.69     56.50 o 
   3   1   0     4306.89     4284.39     87.95 o 
   4   1   0      106.86       99.51      7.12 o 
   5   1   0       14.88       21.71      5.95 o 
   6   1   0     3425.20     3520.16     66.19 o 
   7   1   0      568.80      564.38     21.93 o 
   8   1   0      276.76      229.92     16.96 o 
   9   1   0     1105.11     1173.37     50.41 o 
  10   1   0       26.89       17.93     19.73 o 
  11   1   0      174.30      242.99     20.92 o 
  12   1   0      692.25      796.54     68.85 o 
  13   1   0        4.96       10.71     27.33 o 
  14   1   0      443.95      394.93     42.22 o 
  15   1   0      475.81      444.93     65.87 o 
  16   1   0        0.21      -11.07     20.19 o 
  17   1   0      378.10      371.79     55.24 o 
  18   1   0      173.00      132.61     34.33 o 
   0   2   0     1847.05     1753.53     36.50 o 
   1   2   0       71.09       57.06      5.03 o 
   2   2   0     2081.14     2050.57     46.05 o 
   3   2   0      266.69      259.03     15.79 o 
   4   2   0        2.57        5.01      4.60 o 
   5   2   0      309.54      303.55     14.37 o 
   6   2   0     3574.14     3648.96     67.08 o 
   7   2   0        0.14        2.75      3.93 o 
   8   2   0      351.10      391.64     23.51 o 
   9   2   0      380.46      238.51    110.81 o 
  10   2   0      391.79      432.51     50.53 o 
  11   2   0      321.10      285.44     22.02 o 
  12   2   0        6.88       -9.67     11.76 o 
  13   2   0       54.22       13.36     20.31 o 
  14   2   0     1200.40     1092.28     58.80 o 
  15   2   0      585.43      540.13     53.38 o 
  16   2   0      120.09      118.79     59.16 o 
  17   2   0        0.01      -27.33     42.10 o 
  18   2   0       19.52      -18.67     24.75 o 
  19   2   0       42.66       17.68     39.28 o 
   1   3   0    19354.20    18612.59    284.20 o 
   2   3   0     9514.64     9550.17    149.40 o 
   3   3   0     8866.89     8541.09    115.94 o 
   4   3   0     1020.86      998.70     21.66 o 
   5   3   0      591.13      593.16     17.31 o 
   6   3   0      360.53      393.60     15.45 o 
   7   3   0      200.49      196.84     15.46 o 
   8   3   0        6.12       11.22      6.66 o 
   9   3   0        2.14       -0.52      7.21 o 
  10   3   0        0.62        2.46      7.79 o 
  11   3   0      421.26      483.73     26.49 o 
  12   3   0       24.15       20.82     12.11 o 
  13   3   0      122.38      125.33     18.71 o 
  14   3   0      715.04      714.09     54.17 o 
  15   3   0       46.79       29.00     29.92 o 
  16   3   0      172.87       93.26     29.80 o 
  17   3   0       95.83       73.68     30.71 o 
  18   3   0       26.13       13.80     27.66 o 
   0   4   0     8487.46     8698.94    167.47 o 
   1   4   0      352.75      335.72     14.48 o 
   2   4   0    13075.81    13454.03    159.62 o 
   3   4   0      938.35     1050.44     21.52 o 
   4   4   0      921.66      933.03     23.65 o 
   5   4   0     1495.13     1534.14     30.61 o 
   6   4   0      291.26      311.18     14.53 o 
   7   4   0      515.05      532.56     18.69 o 
   8   4   0      198.62      242.47     15.43 o 
   9   4   0      143.99      155.43     18.09 o 
  10   4   0       43.27       28.62     13.16 o 
  11   4   0       85.97       88.20     14.65 o 
  12   4   0      655.39      637.34     32.63 o 
  13   4   0      250.70      211.10     21.45 o 
  14   4   0      313.36      304.10     26.15 o 
  15   4   0       35.05       30.23     22.49 o 
  16   4   0       36.87       40.41     25.88 o 
  17   4   0        0.02      -19.59     19.59 o 
  18   4   0       36.66       50.54     30.04 o 
   1   5   0       26.07       38.10      3.97 o 
   2   5   0      415.88      375.88     11.01 o 
   3   5   0      196.52      179.80      9.70 o 
   4   5   0      390.06      419.02     15.64 o 
   5   5   0        0.39        1.97      4.74 o 
   6   5   0     1409.87     1391.45     30.54 o 
   7   5   0     1182.88     1156.06     37.80 o 
   8   5   0      186.59      183.62     14.09 o 
   9   5   0      131.31      141.88     13.18 o 
  10   5   0      165.21      167.42     15.33 o 
  11   5   0     2851.78     2916.44     69.18 o 
  12   5   0      154.26      105.82     16.83 o 
  13   5   0      108.04      104.85     18.06 o 
  14   5   0        5.81       -6.08     15.38 o 
  15   5   0       30.79        9.01     13.35 o 
  16   5   0       29.38       -8.03     22.57 o 
  17   5   0      120.35      103.44     32.01 o 
  18   5   0        3.88      -34.02     34.02 o 
   0   6   0      991.46     1027.63     29.89 o 
   1   6   0      221.13      219.85     10.73 o 
   2   6   0     1566.59     1657.37     26.95 o 
   3   6   0     4816.48     4907.44     72.86 o 
   4   6   0     1871.45     1918.58     35.63 o 
   5   6   0      146.57      161.34     14.31 o 
   6   6   0       48.74       47.07      7.58 o 
   7   6   0      626.31      705.30     22.60 o 
   8   6   0       74.22       99.27     11.22 o 
   9   6   0      154.48      164.77     29.08 o 
  10   6   0     1357.46     1453.17     42.80 o 
  11   6   0      114.42      115.57     13.98 o 
  12   6   0       16.26        6.65     10.68 o 
  13   6   0      111.09      138.46     24.36 o 
  14   6   0       49.96       32.12     13.81 o 
  15   6   0       44.43       30.35     14.70 o 
  16   6   0        2.27       -7.11     20.99 o 
  17   6   0       12.81      -20.26     31.53 o 
  18   6   0        1.29      -38.34     38.34 o 
   1   7   0     3500.94     3750.49     51.90 o 
   2   7   0       10.48        9.56      4.51 o 
   3   7   0      742.69      653.76     18.08 o 
   4   7   0     3663.27     3923.91     62.53 o 
   5   7   0     1190.02     1205.12     27.89 o 
   6   7   0      250.39      232.93     14.20 o 
   7   7   0      144.88      138.03     12.02 o 
   8   7   0       62.70       58.04      9.48 o 
   9   7   0      278.78      324.54     19.44 o 
  10   7   0        0.69        6.48      8.25 o 
  11   7   0      124.39      134.84     14.77 o 
  12   7   0      231.03      226.27     19.15 o 
  13   7   0       70.24       76.24     16.39 o 
  14   7   0      194.52      164.68     21.11 o 
  15   7   0       38.44       22.00     21.92 o 
  16   7   0        4.85       -5.93     13.83 o 
  17   7   0       53.44       27.03     27.35 o 
  18   7   0       69.63       38.37     41.06 o 
   0   8   0        2.19       10.86      4.68 o 
   1   8   0      118.76      110.15     11.11 o 
   2   8   0      398.36      403.29     23.12 o 
   3   8   0       76.44       70.21      6.38 o 
   4   8   0       14.97       31.06      6.11 o 
   5   8   0       81.67       93.86      9.42 o 
   6   8   0      106.37      116.50     14.17 o 
   7   8   0      218.90      219.61     14.88 o 
   8   8   0     1191.29     1186.52     32.36 o 
   9   8   0     1717.41     1723.73     41.70 o 
  10   8   0      675.30      739.27     35.66 o 
  11   8   0      191.09      208.15     17.94 o 
  12   8   0       11.66        6.88     10.08 o 
  13   8   0      405.56      443.01     31.28 o 
  14   8   0      251.48      249.86     25.42 o 
  15   8   0        1.01      -13.30     13.30 o 
  16   8   0       12.80      -18.29     20.53 o 
  17   8   0        9.95      -24.98     39.78 o 
   1   9   0      345.13      404.96     13.26 o 
   2   9   0     1860.88     1837.68     41.62 o 
   3   9   0      735.62      725.44     17.11 o 
   4   9   0       15.83       15.36      5.70 o 
   5   9   0      640.51      689.56     21.47 o 
   6   9   0       48.72       46.36      8.20 o 
   7   9   0      683.75      656.52     22.84 o 
   8   9   0     3074.63     2972.08     57.68 o 
   9   9   0       59.51       67.08     11.14 o 
  10   9   0        6.72       -4.34     17.97 o 
  11   9   0      126.71      165.26     24.53 o 
  12   9   0      559.39      603.08     33.32 o 
  13   9   0      551.45      579.75     35.22 o 
  14   9   0        0.86       -2.90     12.58 o 
  15   9   0        9.04        3.61     16.89 o 
  16   9   0      109.85       76.73     21.83 o 
  17   9   0        0.33      -10.60     17.70 o 
   0  10   0      547.15      592.22     23.61 o 
   1  10   0     1274.83     1279.24     34.86 o 
   2  10   0       51.73       58.41     10.66 o 
   3  10   0      106.61      103.94      8.18 o 
   4  10   0      694.81      712.58     25.91 o 
   5  10   0      283.19      309.19     16.76 o 
   6  10   0     2942.84     3014.02     56.04 o 
   7  10   0       38.49       42.21      8.75 o 
   8  10   0      820.35      834.54     27.77 o 
   9  10   0      221.89      231.26     17.51 o 
  10  10   0       64.35       61.64     11.80 o 
  11  10   0      432.52      503.67     45.10 o 
  12  10   0       24.09       12.71     17.15 o 
  13  10   0       13.68        2.36     14.87 o 
  14  10   0      216.42      214.37     30.44 o 
  15  10   0      196.55      178.07     29.00 o 
  16  10   0       10.17       13.14     19.95 o 
  17  10   0       18.94       17.84     21.06 o 
   1  11   0       20.36       24.42      4.84 o 
   2  11   0     1777.53     1755.31     33.34 o 
   3  11   0      239.19      225.23     11.79 o 
   4  11   0     1964.50     1982.72     36.93 o 
   5  11   0      169.82      175.35     12.08 o 
   6  11   0     1179.18     1203.25     45.98 o 
   7  11   0        4.81        9.93     10.42 o 
   8  11   0      327.88      317.71     19.77 o 
   9  11   0      233.34      263.87     28.51 o 
  10  11   0       10.05       15.34     21.07 o 
  11  11   0       57.63      104.62     21.85 o 
  12  11   0      550.47      562.30     43.05 o 
  13  11   0      328.34      389.90     44.31 o 
  14  11   0       91.37       26.24     43.41 o 
  15  11   0      143.71      158.47     28.56 o 
  16  11   0       54.50       50.24     22.91 o 
   0  12   0       15.96       15.19      5.83 o 
   1  12   0      561.31      540.84     16.37 o 
   2  12   0        0.41        8.64      5.07 o 
   3  12   0       88.32       92.19     11.48 o 
   4  12   0       35.10       44.87      9.43 o 
   5  12   0      731.25      739.43     25.63 o 
   6  12   0      630.48      696.49     43.22 o 
   7  12   0     3779.95     3815.89     81.75 o 
   8  12   0      981.29     1076.12     48.85 o 
   9  12   0      352.13      373.17     34.06 o 
  10  12   0      923.33      985.69     63.23 o 
  11  12   0       68.47      115.87     23.18 o 
  12  12   0      126.41      127.48     25.18 o 
  13  12   0      406.41      412.31     39.34 o 
  14  12   0      363.90      394.19     40.16 o 
  15  12   0      147.86      143.70     28.64 o 
  16  12   0       46.08       17.93     48.13 o 
   1  13   0      507.69      482.84     22.51 o 
   2  13   0      931.14      932.63     25.62 o 
   3  13   0      410.19      396.03     19.42 o 
   4  13   0        0.07       -6.83      6.83 o 
   5  13   0      220.84      229.28     18.51 o 
   6  13   0      286.69      269.53     19.03 o 
   7  13   0      550.07      592.98     44.81 o 
   8  13   0       33.25       50.01     17.70 o 
   9  13   0      479.40      457.16     38.81 o 
  10  13   0       48.72       25.97     17.43 o 
  11  13   0      491.23      558.91     43.94 o 
  12  13   0      168.48      186.16     29.56 o 
  13  13   0       19.32        7.82     18.15 o 
  14  13   0        5.09       12.53     26.03 o 
  15  13   0       21.38       24.31     21.29 o 
   0  14   0      141.43       83.47     21.22 o 
   1  14   0      377.25      361.54     22.55 o 
   2  14   0       71.62       69.78     11.87 o 
   3  14   0      212.16      221.52     17.69 o 
   4  14   0       33.39       18.49     11.35 o 
   5  14   0     1475.91     1516.11     56.69 o 
   6  14   0      202.20      237.08     21.40 o 
   7  14   0        0.30        3.12     10.83 o 
   8  14   0       46.77       35.91     17.16 o 
   9  14   0        0.16       12.06     16.33 o 
  10  14   0       65.98      128.83     24.88 o 
  11  14   0       59.55       56.67     21.07 o 
  12  14   0       57.55       68.69     25.36 o 
  13  14   0      186.05      178.77     30.40 o 
  14  14   0        0.12      -12.98     21.32 o 
   1  15   0        0.90       -7.59      7.59 o 
   2  15   0      109.26      149.04     15.70 o 
   3  15   0      176.18      199.32     17.71 o 
   4  15   0      356.84      308.61     23.90 o 
   5  15   0      570.30      559.80     72.55 o 
   6  15   0       39.93       11.43     19.47 o 
   7  15   0      372.70      318.00     44.21 o 
   8  15   0       45.69       36.77     22.34 o 
   9  15   0        4.26       28.92     28.01 o 
  10  15   0        1.81      -14.13     14.13 o 
  11  15   0       38.32       28.58     20.56 o 
  12  15   0       18.85        7.36     18.86 o 
  13  15   0        8.44      -24.79     46.71 o 
  14  15   0        2.46       -8.34     19.81 o 
   0  16   0      130.53       95.43     20.33 o 
   1  16   0      287.87      333.14     29.29 o 
   2  16   0      315.15      316.09     20.18 o 
   3  16   0        1.71       -0.09     13.19 o 
   4  16   0       52.89       63.97     24.63 o 
   5  16   0      164.00      104.96     29.16 o 
   6  16   0       40.31       19.55     21.81 o 
   7  16   0      296.56      347.22     47.22 o 
   8  16   0        9.24      -16.06     18.96 o 
   9  16   0        1.47      -17.83     17.83 o 
  10  16   0       44.27       -5.01     20.52 o 
  11  16   0      121.08       74.02     28.08 o 
  12  16   0       36.22       38.49     24.19 o 
  13  16   0       12.14       -5.34     21.36 o 
   1  17   0       16.97        9.15      9.16 o 
   2  17   0      202.66      217.44     24.00 o 
   3  17   0       65.75       78.45     27.34 o 
   4  17   0        3.16       12.64     19.35 o 
   5  17   0       35.04       34.02     24.26 o 
   6  17   0       88.78       62.30     28.78 o 
   7  17   0      264.00      263.56     43.79 o 
   8  17   0      149.20      221.67     42.00 o 
   9  17   0      101.06      102.69     32.01 o 
  10  17   0        1.75        8.87     22.56 o 
  11  17   0        3.19      -18.52     18.52 o 
  12  17   0        6.02       -7.44     22.71 o 
   0  18   0      295.89      290.49     48.40 o 
   1  18   0       14.67       19.72     13.80 o 
   2  18   0       46.19       58.52     16.38 o 
   3  18   0      110.49      104.26     27.08 o 
   4  18   0       92.37       63.51     26.53 o 
   5  18   0      307.72      308.43     46.11 o 
   6  18   0        0.17        4.53     22.38 o 
   7  18   0       15.17        1.21     21.21 o 
   8  18   0        4.28       31.24     25.64 o 
   9  18   0       76.85       49.64     27.47 o 
  10  18   0       16.65       21.64     26.39 o 
  11  18   0       25.86       39.42     27.49 o 
   1  19   0       64.92       58.75     20.59 o 
   2  19   0       31.17       40.95     18.25 o 
   3  19   0       26.85       15.19     17.19 o 
   4  19   0      364.22      362.46     39.14 o 
   5  19   0      117.97      131.47     35.51 o 
   6  19   0       82.52      103.92     33.30 o 
   7  19   0       98.23       72.28     31.35 o 
   8  19   0      131.75      116.91     36.11 o 
   9  19   0       16.88       -4.11     23.04 o 
  10  19   0       44.04       26.99     24.17 o 
   0  20   0       22.78       -4.44     23.08 o 
   1  20   0      310.89      301.09     49.22 o 
   2  20   0       39.67       42.80     29.36 o 
   3  20   0        6.52        3.15     17.01 o 
   4  20   0      166.17      210.90     32.23 o 
   5  20   0       20.45       32.00     19.71 o 
   6  20   0        0.07       12.17     24.28 o 
   7  20   0        0.85       12.39     25.87 o 
   8  20   0       81.75       77.79     32.50 o 
   1  21   0       63.10      135.33     37.73 o 
   2  21   0      878.64      846.44     78.53 o 
   3  21   0       36.67        6.62     25.08 o 
   4  21   0        4.94       -1.46     18.09 o 
   5  21   0        5.14       19.36     19.72 o 
   6  21   0      242.96      230.13     46.20 o 
   0  22   0      155.79      161.63     42.29 o 
   1  22   0      351.89      390.21     42.26 o 
   2  22   0       38.14       23.71     27.86 o 
   3  22   0       86.20       71.02     33.96 o 
 -19   1   1      237.22      241.55     42.90 o 
 -18   1   1       26.48      -25.05     25.05 o 
 -17   1   1       82.93       96.84     30.54 o 
 -16   1   1      106.92       84.68     28.66 o 
 -15   1   1        2.34      -19.53     20.50 o 
 -14   1   1      385.04      373.86     39.84 o 
 -13   1   1       24.17       71.44     23.20 o 
 -12   1   1      828.01      792.11     47.67 o 
 -11   1   1       74.40       95.29     23.41 o 
 -10   1   1        0.37       17.78     17.46 o 
  -9   1   1      809.89      925.63     34.03 o 
  -8   1   1      108.88       72.51     12.39 o 
  -7   1   1       11.01       28.65      9.27 o 
  -6   1   1     1415.78     1437.21     36.44 o 
  -5   1   1      205.86      212.87     12.04 o 
  -4   1   1      109.29       92.68     14.91 o 
  -3   1   1      163.69      170.97      8.73 o 
  -2   1   1        2.66       -0.74      1.94 o 
  -1   1   1        0.66       -1.18      1.18 o 
   0   1   1     1610.29     1562.59     26.84 o 
   1   1   1      142.14      145.15      8.27 o 
   2   1   1    23213.75    22465.80    426.06 o 
   3   1   1     2414.91     2306.94     56.97 o 
   4   1   1      257.07      290.18     13.30 o 
   5   1   1      554.16      576.79     19.24 o 
   6   1   1       13.52       12.17      6.11 o 
   7   1   1      639.52      654.60     22.91 o 
   8   1   1        1.36        1.70      5.23 o 
   9   1   1      232.17      228.08     17.32 o 
  10   1   1      139.34      121.76     13.04 o 
  11   1   1      147.41      156.26     18.82 o 
  12   1   1     1730.68     1737.12     52.78 o 
  13   1   1      202.72      221.90     23.48 o 
  14   1   1        1.71       -5.27     18.62 o 
  15   1   1       30.00       58.26     24.58 o 
  16   1   1        0.40      -19.63     28.84 o 
  17   1   1       38.43        9.17     24.04 o 
  18   1   1        1.83      -23.10     23.10 o 
 -19   2   1        6.63      -25.01     37.87 o 
 -18   2   1       92.48       14.86     29.27 o 
 -17   2   1        1.23        3.65     23.76 o 
 -16   2   1      129.26       77.88     27.53 o 
 -15   2   1      254.91      305.66     39.98 o 
 -14   2   1      152.77      150.06     29.11 o 
 -13   2   1      318.57      292.43     34.18 o 
 -12   2   1      470.70      495.63     41.89 o 
 -11   2   1      163.24      168.45     27.12 o 
 -10   2   1       90.75      107.67     16.79 o 
  -9   2   1      360.03      314.34     22.32 o 
  -8   2   1     2008.03     2198.10     49.89 o 
  -7   2   1     3811.31     4081.13     65.38 o 
  -6   2   1     2554.92     2780.75     46.57 o 
  -5   2   1      368.85      193.29     22.63 o 
  -4   2   1     2343.45     2380.29     42.73 o 
  -3   2   1        1.93       -1.47      3.52 o 
  -2   2   1    22506.17    21742.62    330.73 o 
  -1   2   1      852.21      792.16     16.72 o 
   0   2   1     4671.21     4522.90     73.85 o 
   1   2   1     8444.79     8308.90    132.31 o 
   2   2   1       26.24       26.13      6.98 o 
   3   2   1     2456.74     2550.40     61.89 o 
   4   2   1     1706.31     1687.76     35.49 o 
   5   2   1      622.19      697.83     23.60 o 
   6   2   1      529.60      576.78     24.18 o 
   7   2   1     1770.45     1832.61     43.82 o 
   8   2   1      282.02      237.47     16.90 o 
   9   2   1       30.27       19.51     24.24 o 
  10   2   1     3300.87     3152.78     85.86 o 
  11   2   1        7.64       -8.84      8.84 o 
  12   2   1      280.58      238.37     22.89 o 
  13   2   1      146.17      133.40     19.79 o 
  14   2   1      617.84      591.93     34.78 o 
  15   2   1        7.55      -16.44     16.44 o 
  16   2   1      395.87      354.21     90.84 o 
  17   2   1       12.64        5.42     24.14 o 
  18   2   1      255.25      294.93     44.12 o 
 -19   3   1      210.38      188.61     40.45 o 
 -18   3   1        2.23      -23.37     23.37 o 
 -17   3   1      314.48      352.80     58.21 o 
 -16   3   1       12.61      -12.96     21.23 o 
 -15   3   1      186.05      123.78     30.81 o 
 -14   3   1        0.92       35.31     21.81 o 
 -13   3   1      134.09      165.22     29.01 o 
 -12   3   1       75.78       65.12     23.33 o 
 -11   3   1      146.48      148.32     19.86 o 
 -10   3   1      368.98      388.12     20.50 o 
  -9   3   1        5.96        7.98      6.52 o 
  -8   3   1     2572.67     2551.01     52.89 o 
  -7   3   1     2891.84     3122.64     59.77 o 
  -6   3   1     2182.23     2194.03     43.99 o 
  -5   3   1     1482.95     1275.69     77.26 o 
  -4   3   1      562.19      547.07     21.49 o 
  -3   3   1     3074.10     2870.09     43.35 o 
  -2   3   1     5843.46     5699.90     80.67 o 
  -1   3   1     2837.17     2886.90     51.82 o 
   0   3   1      861.24      837.12     24.87 o 
   1   3   1    10126.97     9921.46    192.71 o 
   2   3   1       44.87       40.95      7.34 o 
   3   3   1       24.39       39.89     10.07 o 
   4   3   1     1181.41     1158.04     27.38 o 
   5   3   1     1201.10     1319.35     33.69 o 
   6   3   1       56.86       74.42     16.09 o 
   7   3   1      127.76      117.96     13.60 o 
   8   3   1       13.57       15.22     13.02 o 
   9   3   1     2465.35     2502.15     87.49 o 
  10   3   1      871.45      901.97     34.84 o 
  11   3   1        7.53       18.65     11.80 o 
  12   3   1     1025.32      997.09     54.07 o 
  13   3   1       25.76       12.39     13.41 o 
  14   3   1      347.60      355.01     29.53 o 
  15   3   1       29.32       11.30     14.03 o 
  16   3   1      267.78      284.54     43.19 o 
  17   3   1      458.04      439.00     50.62 o 
  18   3   1      114.35       57.86     30.92 o 
 -19   4   1       20.76      -28.23     35.73 o 
 -18   4   1        1.58      -22.89     22.89 o 
 -17   4   1       44.25       39.67     39.68 o 
 -16   4   1      213.52      245.86     36.96 o 
 -15   4   1      240.14      240.08     49.29 o 
 -14   4   1      602.07      673.08     72.40 o 
 -13   4   1      219.48      231.77     32.38 o 
 -12   4   1        0.18        5.95      8.84 o 
 -11   4   1      134.41      140.38     14.22 o 
 -10   4   1     1283.17     1342.26     41.27 o 
  -9   4   1      584.68      616.88     25.57 o 
  -8   4   1        4.96       22.18      6.72 o 
  -7   4   1       59.74       46.57      7.45 o 
  -6   4   1      130.82      224.71     11.90 o 
  -5   4   1     1413.32     1412.43     28.08 o 
  -4   4   1       98.84       81.48     10.16 o 
  -3   4   1     7175.90     7213.17    102.65 o 
  -2   4   1     5454.96     5233.80     75.25 o 
  -1   4   1    10647.80    10235.74    162.51 o 
   0   4   1     1583.60     1419.20     24.28 o 
   1   4   1      321.60      335.66     12.46 o 
   2   4   1     1537.73     1529.85     50.79 o 
   3   4   1       14.30       10.84      4.76 o 
   4   4   1     3292.22     3342.46     60.48 o 
   5   4   1      166.18      167.13     11.02 o 
   6   4   1      526.10      489.49     17.46 o 
   7   4   1       49.49       65.90     12.69 o 
   8   4   1      482.22      488.21     24.50 o 
   9   4   1      272.04      267.81     21.49 o 
  10   4   1      107.42       93.43     26.93 o 
  11   4   1      959.38      908.66     44.89 o 
  12   4   1        7.74       21.42     14.08 o 
  13   4   1      446.68      478.25     32.79 o 
  14   4   1      166.02      160.77     22.07 o 
  15   4   1      363.25      438.90     34.11 o 
  16   4   1      148.08      176.45     50.97 o 
  17   4   1        6.57      -20.41     20.41 o 
  18   4   1      267.54      253.31     63.13 o 
 -19   5   1       81.96       67.31     44.10 o 
 -18   5   1        0.85      -22.01     22.63 o 
 -17   5   1      615.46      549.61     70.04 o 
 -16   5   1       26.29        4.46     21.83 o 
 -15   5   1       11.60        8.57     34.85 o 
 -14   5   1      317.32      296.46     37.04 o 
 -13   5   1       76.77      101.48     13.86 o 
 -12   5   1      375.38      367.54     20.48 o 
 -11   5   1     1517.86     1531.96     38.55 o 
 -10   5   1      122.09      135.90     19.11 o 
  -9   5   1      156.77      173.75     17.44 o 
  -8   5   1     1270.87     1295.68     31.17 o 
  -7   5   1       82.28       73.94      8.77 o 
  -6   5   1      254.71      268.76     13.17 o 
  -5   5   1      537.32      606.43     26.69 o 
  -4   5   1     1326.62     1332.23     31.24 o 
  -3   5   1     2684.32     2625.21     62.11 o 
  -2   5   1     4684.56     4553.16     68.61 o 
  -1   5   1      485.49      473.09     14.25 o 
   0   5   1     1369.68     1395.35     27.20 o 
   1   5   1     3392.11     3298.78     57.77 o 
   2   5   1     2879.16     3110.77     71.33 o 
   3   5   1     4243.55     4236.59     63.82 o 
   4   5   1       11.42       15.46      6.48 o 
   5   5   1      190.75      230.39     12.81 o 
   6   5   1       70.32       50.45      9.81 o 
   7   5   1     3309.33     3221.57     64.95 o 
   8   5   1       81.47       93.42     14.62 o 
   9   5   1      400.51      383.11     25.28 o 
  10   5   1       27.72       17.55     11.33 o 
  11   5   1      368.88      392.13     28.19 o 
  12   5   1        2.91       17.13     24.17 o 
  13   5   1      521.89      518.96     46.96 o 
  14   5   1       49.22       35.38     19.06 o 
  15   5   1      607.50      550.25     42.89 o 
  16   5   1       73.80       83.50     20.15 o 
  17   5   1        0.06       -7.80     23.29 o 
  18   5   1      295.55      294.87     64.99 o 
 -18   6   1       88.34       60.93     30.46 o 
 -17   6   1        4.19      -24.88     27.80 o 
 -16   6   1      670.61      722.87     59.03 o 
 -15   6   1      710.21      759.45     56.93 o 
 -14   6   1      484.18      585.04     48.72 o 
 -13   6   1       24.00       11.85      9.58 o 
 -12   6   1        0.65       -2.84      8.54 o 
 -11   6   1      362.80      370.94     21.14 o 
 -10   6   1      666.85      656.14     37.98 o 
  -9   6   1     1138.59     1141.15     30.58 o 
  -8   6   1       45.67       38.68      7.88 o 
  -7   6   1      211.27      208.14     13.41 o 
  -6   6   1     5749.04     5986.67    107.25 o 
  -5   6   1      559.07      528.66     19.95 o 
  -4   6   1     2895.64     2982.86     57.42 o 
  -3   6   1     1818.48     1684.25     30.20 o 
  -2   6   1      333.78      287.55     12.21 o 
  -1   6   1      425.42      389.38     13.78 o 
   0   6   1      317.17      260.84     11.66 o 
   1   6   1     8244.26     8463.07    116.82 o 
   2   6   1      480.67      472.51     14.48 o 
   3   6   1       80.52       91.83      7.37 o 
   4   6   1     4710.01     4932.12     75.10 o 
   5   6   1     3224.07     3180.26     54.27 o 
   6   6   1      195.75      203.87     18.38 o 
   7   6   1       28.01       54.99      8.73 o 
   8   6   1      886.32      953.37     28.16 o 
   9   6   1     1411.57     1461.00     44.93 o 
  10   6   1      170.54      191.18     20.21 o 
  11   6   1      160.75      147.07     19.04 o 
  12   6   1        6.59       -4.55     11.88 o 
  13   6   1      352.69      388.85     30.27 o 
  14   6   1      208.68      205.85     24.68 o 
  15   6   1      126.12      130.80     27.78 o 
  16   6   1       35.59       -9.45     14.45 o 
  17   6   1      184.52      186.00     26.89 o 
 -18   7   1       69.79      120.49     50.76 o 
 -17   7   1       96.28       57.48     28.75 o 
 -16   7   1      182.16      211.37     37.18 o 
 -15   7   1        2.12      -15.82     19.02 o 
 -14   7   1       79.95       80.65     15.19 o 
 -13   7   1      629.59      642.66     27.57 o 
 -12   7   1      394.90      422.29     22.56 o 
 -11   7   1      220.31      212.95     17.15 o 
 -10   7   1       14.16       18.86      8.09 o 
  -9   7   1      711.17      692.18     24.42 o 
  -8   7   1       45.59       19.05     11.39 o 
  -7   7   1      547.15      528.09     23.71 o 
  -6   7   1        2.76        4.25      4.25 o 
  -5   7   1      976.59      967.74     36.61 o 
  -4   7   1      298.38      268.73     11.69 o 
  -3   7   1       42.03       31.86      5.99 o 
  -2   7   1       78.46       74.45      5.20 o 
  -1   7   1      981.04      928.27     18.27 o 
   0   7   1      536.25      527.44     15.11 o 
   1   7   1      258.37      247.86     10.18 o 
   2   7   1      670.45      618.75     15.44 o 
   3   7   1     3575.56     3496.19     57.35 o 
   4   7   1      611.54      636.23     22.40 o 
   5   7   1       19.66       19.31      5.90 o 
   6   7   1      878.73      886.35     24.92 o 
   7   7   1      332.96      343.55     18.34 o 
   8   7   1      547.36      527.02     21.94 o 
   9   7   1     1241.76     1270.06     35.21 o 
  10   7   1      295.28      280.07     23.94 o 
  11   7   1      666.57      729.02     42.58 o 
  12   7   1      328.24      332.11     28.13 o 
  13   7   1       74.75       57.77     16.43 o 
  14   7   1        8.03       -5.94     13.14 o 
  15   7   1        2.01        7.58     14.41 o 
  16   7   1      147.55      169.05     31.45 o 
  17   7   1       27.25      -16.76     35.01 o 
 -17   8   1       62.23      -26.46     38.42 o 
 -16   8   1       41.95       41.18     43.84 o 
 -15   8   1       92.21       87.04     16.92 o 
 -14   8   1       75.99       99.80     14.93 o 
 -13   8   1       90.99       59.59     22.51 o 
 -12   8   1        1.80       10.57     10.10 o 
 -11   8   1      468.19      455.11     22.90 o 
 -10   8   1      352.40      353.87     20.46 o 
  -9   8   1        6.07        5.97      7.40 o 
  -8   8   1       10.41        1.35      8.53 o 
  -7   8   1      321.87      344.33     21.27 o 
  -6   8   1     2395.85     2330.09     52.54 o 
  -5   8   1        6.68       16.75      5.27 o 
  -4   8   1      803.98      783.29     19.96 o 
  -3   8   1       30.93       51.41      4.95 o 
  -2   8   1        0.59       -0.61      2.16 o 
  -1   8   1     2531.21     2608.74     40.18 o 
   0   8   1      236.40      197.62     17.19 o 
   1   8   1     1659.02     1866.81     31.44 o 
   2   8   1        0.61       -3.68      3.68 o 
   3   8   1      263.38      318.32     12.65 o 
   4   8   1     3989.21     4055.72     60.08 o 
   5   8   1      524.46      523.52     18.50 o 
   6   8   1      125.60      128.89     11.39 o 
   7   8   1        4.08       13.76      6.25 o 
   8   8   1      394.01      449.97     22.53 o 
   9   8   1      179.64      214.74     16.84 o 
  10   8   1      817.09      825.10     36.60 o 
  11   8   1        0.65        8.94     11.66 o 
  12   8   1      324.94      355.08     29.53 o 
  13   8   1        4.97       -0.13     13.05 o 
  14   8   1      717.07      765.06     42.38 o 
  15   8   1       65.44       57.35     17.91 o 
  16   8   1        2.95      -13.30     15.15 o 
  17   8   1       14.36        0.53     18.11 o 
 -17   9   1        0.07        9.08     43.48 o 
 -16   9   1       86.90       77.54     44.50 o 
 -15   9   1       19.16       20.59     17.24 o 
 -14   9   1        0.10       -0.90     12.73 o 
 -13   9   1      380.37      452.73     29.43 o 
 -12   9   1      283.01      316.51     21.19 o 
 -11   9   1      159.55      182.25     16.39 o 
 -10   9   1      396.10      367.87     27.32 o 
  -9   9   1      800.52      808.20     26.55 o 
  -8   9   1      385.05      448.97     20.11 o 
  -7   9   1     1008.72     1099.35     34.41 o 
  -6   9   1       72.15       70.25     10.06 o 
  -5   9   1      440.01      478.00     20.07 o 
  -4   9   1       10.01       10.23      4.21 o 
  -3   9   1      774.01      664.19     16.22 o 
  -2   9   1      494.13      574.99     11.10 o 
  -1   9   1      619.30      589.74     24.75 o 
   0   9   1       42.26       32.48      7.57 o 
   1   9   1      842.51      789.31     20.93 o 
   2   9   1     5023.32     5155.41     80.76 o 
   3   9   1       52.40       57.41      7.13 o 
   4   9   1     1331.94     1342.54     28.32 o 
   5   9   1       24.05       21.91      7.35 o 
   6   9   1      531.75      551.07     20.16 o 
   7   9   1       20.84       26.28      7.89 o 
   8   9   1     2882.24     2920.21    106.32 o 
   9   9   1      335.25      386.45     27.63 o 
  10   9   1     1537.91     1645.72     51.73 o 
  11   9   1      203.14      233.06     23.98 o 
  12   9   1       11.89       27.70     14.75 o 
  13   9   1      135.91      127.69     21.37 o 
  14   9   1       91.58       82.67     20.25 o 
  15   9   1       76.54       74.81     23.60 o 
  16   9   1        6.41      -22.13     22.13 o 
 -17  10   1        0.50      -30.20     39.95 o 
 -16  10   1        6.06      -19.85     37.14 o 
 -15  10   1      340.26      373.72     33.24 o 
 -14  10   1       49.66       69.32     18.59 o 
 -13  10   1       50.26       40.04     20.64 o 
 -12  10   1       92.32       87.57     15.34 o 
 -11  10   1       29.20       18.16     11.97 o 
 -10  10   1      556.87      578.50     30.13 o 
  -9  10   1      422.35      430.32     26.79 o 
  -8  10   1      337.30      357.45     19.75 o 
  -7  10   1        1.45        4.35      5.78 o 
  -6  10   1        2.61        1.86      4.95 o 
  -5  10   1      524.58      484.07     27.42 o 
  -4  10   1      538.35      500.45     15.33 o 
  -3  10   1       35.58       48.56      6.85 o 
  -2  10   1       81.00      104.75      6.50 o 
  -1  10   1        1.41        1.49      4.22 o 
   0  10   1      428.50      420.09     14.61 o 
   1  10   1      367.60      365.67     13.66 o 
   2  10   1     1751.96     1825.68     33.23 o 
   3  10   1     1572.11     1707.61     29.90 o 
   4  10   1       68.40       68.65      9.89 o 
   5  10   1      360.60      370.49     27.61 o 
   6  10   1        0.15       -5.98      5.98 o 
   7  10   1       82.26      102.65     14.78 o 
   8  10   1     3026.41     3209.79     74.32 o 
   9  10   1       16.71       18.70     11.45 o 
  10  10   1      143.43      139.87     19.30 o 
  11  10   1       74.02       89.12     17.49 o 
  12  10   1      133.99       79.96     17.59 o 
  13  10   1        0.39      -11.78     11.78 o 
  14  10   1      162.75      189.10     33.14 o 
  15  10   1       39.05       44.51     22.92 o 
  16  10   1        0.21       -5.03     54.54 o 
 -16  11   1       51.90       35.78     34.16 o 
 -15  11   1       11.93       10.59     15.53 o 
 -14  11   1       12.07       10.08     15.37 o 
 -13  11   1       21.32       19.27     16.84 o 
 -12  11   1      221.58      261.35     24.55 o 
 -11  11   1       35.31       35.67     12.18 o 
 -10  11   1        4.87       12.95     10.37 o 
  -9  11   1        0.98       -7.40      8.99 o 
  -8  11   1      109.65      115.13     15.08 o 
  -7  11   1     2098.70     2137.61     54.49 o 
  -6  11   1       50.20       60.07     11.76 o 
  -5  11   1      813.32      777.59     25.50 o 
  -4  11   1      300.29      315.48     22.88 o 
  -3  11   1        8.57        2.78      5.87 o 
  -2  11   1       89.29      110.86     11.80 o 
  -1  11   1      796.11      846.18     21.86 o 
   0  11   1       57.50       54.68      6.78 o 
   1  11   1       33.83       42.78      6.88 o 
   2  11   1       35.53       21.33      7.09 o 
   3  11   1        1.87        9.43      5.19 o 
   4  11   1       11.51        3.42      6.17 o 
   5  11   1      590.85      605.17     19.40 o 
   6  11   1     1316.72     1275.53     40.14 o 
   7  11   1      166.87      162.90     17.44 o 
   8  11   1       86.31       87.69     15.04 o 
   9  11   1      270.63      306.11     25.45 o 
  10  11   1       72.45       70.73     15.64 o 
  11  11   1        0.11      -13.05     19.35 o 
  12  11   1       29.15      -15.36     15.36 o 
  13  11   1       35.64        3.80     17.88 o 
  14  11   1      184.47      168.81     29.62 o 
  15  11   1      178.87      168.86     32.09 o 
  16  11   1        0.04      -32.89     51.73 o 
 -16  12   1        8.46       -3.80     26.29 o 
 -15  12   1       82.60       72.34     20.89 o 
 -14  12   1       41.52       35.79     18.62 o 
 -13  12   1      258.36      284.53     33.96 o 
 -12  12   1       36.61       19.20     16.18 o 
 -11  12   1       21.67       33.71     12.69 o 
 -10  12   1        3.27       -0.59     10.46 o 
  -9  12   1       45.37       32.99     12.42 o 
  -8  12   1      829.57      871.46     34.51 o 
  -7  12   1      130.57      120.62     15.66 o 
  -6  12   1      830.46      814.78     27.52 o 
  -5  12   1       13.98       24.50      8.24 o 
  -4  12   1       99.79       97.94     11.53 o 
  -3  12   1       17.62       15.33      7.10 o 
  -2  12   1       14.83       18.89      5.92 o 
  -1  12   1       91.57       92.41      9.57 o 
   0  12   1       35.38       47.41      9.41 o 
   1  12   1        9.97        3.69      6.03 o 
   2  12   1        4.95       -0.32      5.39 o 
   3  12   1       88.79       84.05      8.67 o 
   4  12   1      477.34      500.12     17.36 o 
   5  12   1      243.78      232.66     21.27 o 
   6  12   1     1641.12     1597.51     39.61 o 
   7  12   1      659.69      634.73     31.18 o 
   8  12   1      531.05      531.90     31.86 o 
   9  12   1       27.75       21.97     17.36 o 
  10  12   1        2.94        0.52     16.85 o 
  11  12   1       10.25       16.09     18.90 o 
  12  12   1       64.00       27.02     20.06 o 
  13  12   1      145.59      140.31     30.02 o 
  14  12   1       65.72       81.25     61.77 o 
  15  12   1        2.48      -28.22     58.54 o 
 -15  13   1        6.33      -23.12     27.95 o 
 -14  13   1        4.97       12.94     33.90 o 
 -13  13   1      108.56      153.51     29.09 o 
 -12  13   1       52.72       62.78     19.45 o 
 -11  13   1        0.25        5.06     14.92 o 
 -10  13   1       10.23       15.42     14.92 o 
  -9  13   1        0.23       14.73     10.94 o 
  -8  13   1     1031.12     1072.08     38.93 o 
  -7  13   1       27.21       29.06      9.31 o 
  -6  13   1       93.78      107.55     18.87 o 
  -5  13   1      587.89      595.60     24.75 o 
  -4  13   1      114.71      146.98     14.07 o 
  -3  13   1       21.77       42.65      8.96 o 
  -2  13   1       54.55       71.14      9.59 o 
  -1  13   1      126.42      133.51     11.57 o 
   0  13   1        6.03        2.58      7.53 o 
   1  13   1       84.62      101.86     10.74 o 
   2  13   1      271.56      307.30     18.40 o 
   3  13   1        0.97       -1.00      6.00 o 
   4  13   1      255.93      276.82     18.43 o 
   5  13   1        1.68        0.90     13.81 o 
   6  13   1      480.98      516.40     37.15 o 
   7  13   1      210.55      231.82     27.22 o 
   8  13   1       72.12       66.76     19.20 o 
   9  13   1      426.56      375.91     36.26 o 
  10  13   1      207.02      190.77     38.09 o 
  11  13   1      113.66       84.18     24.91 o 
  12  13   1      243.70      277.68     44.54 o 
  13  13   1        3.10        0.59     21.00 o 
  14  13   1        6.83       17.43     39.51 o 
  15  13   1       51.58       30.27     35.09 o 
 -15  14   1      280.26      281.63     31.52 o 
 -14  14   1        0.23       -5.62     15.72 o 
 -13  14   1      259.09      283.95     32.66 o 
 -12  14   1       31.85       11.49     17.11 o 
 -11  14   1        2.28        0.16     14.10 o 
 -10  14   1       11.69      -12.52     19.19 o 
  -9  14   1      190.97      172.02     24.79 o 
  -8  14   1       74.94       79.04     13.71 o 
  -7  14   1      585.05      607.24     27.26 o 
  -6  14   1       25.82       29.45      9.27 o 
  -5  14   1        0.98       11.07      8.32 o 
  -4  14   1      178.58      183.48     18.93 o 
  -3  14   1        4.40       -1.88      6.84 o 
  -2  14   1       18.67       11.08      7.11 o 
  -1  14   1        6.84        8.72      6.20 o 
   0  14   1       94.24      100.34     11.17 o 
   1  14   1       15.48        4.42      8.34 o 
   2  14   1      119.88       88.22     14.74 o 
   3  14   1      595.11      673.80     41.03 o 
   4  14   1        0.43       -0.09     12.18 o 
   5  14   1     2061.43     1995.53     93.51 o 
   6  14   1        8.59        1.69     15.78 o 
   7  14   1      415.12      434.88     50.56 o 
   8  14   1       23.13        6.26     15.72 o 
   9  14   1        2.68      -15.93     26.20 o 
  10  14   1       17.32        4.81     18.34 o 
  11  14   1       24.32       18.66     27.38 o 
  12  14   1       90.63      101.79     36.84 o 
  13  14   1      127.81       88.10     27.35 o 
  14  14   1       57.93       37.25     44.63 o 
 -14  15   1      479.76      505.54     41.75 o 
 -13  15   1      288.79      350.48     88.12 o 
 -12  15   1      205.19      232.10     37.73 o 
 -11  15   1        9.39       -0.56     15.18 o 
 -10  15   1       71.08       62.46     16.15 o 
  -9  15   1      169.64      192.98     24.27 o 
  -8  15   1       78.58      117.42     19.32 o 
  -7  15   1        4.40       20.82     10.20 o 
  -6  15   1       23.26       23.29     12.72 o 
  -5  15   1       14.99       17.54      9.23 o 
  -4  15   1      216.05      205.69     20.58 o 
  -3  15   1      305.84      352.60     25.74 o 
  -2  15   1       42.45       45.24     11.77 o 
  -1  15   1     1134.09     1146.53     31.73 o 
   0  15   1       42.53       27.72     16.39 o 
   1  15   1       81.73       90.37     20.71 o 
   2  15   1     1592.73     1555.72     51.07 o 
   3  15   1      269.76      335.77     71.04 o 
   4  15   1        1.19       -2.32     12.11 o 
   5  15   1        3.97       -6.53     15.23 o 
   6  15   1      107.05      120.80     30.20 o 
   7  15   1     1613.88     1636.58     88.87 o 
   8  15   1        8.31       -0.12     19.95 o 
   9  15   1        7.98       -3.35     21.44 o 
  10  15   1        0.29      -10.25     20.20 o 
  11  15   1       26.89       18.07     25.30 o 
  12  15   1      159.04       95.35     34.36 o 
  13  15   1       51.71       29.51     26.12 o 
 -13  16   1      172.98      196.34     29.11 o 
 -12  16   1      196.14      181.64     53.75 o 
 -11  16   1       15.00       -5.65     16.58 o 
 -10  16   1      220.88      244.05     36.77 o 
  -9  16   1      329.03      313.11     43.10 o 
  -8  16   1       27.46       46.71     17.41 o 
  -7  16   1        9.02       22.91     14.82 o 
  -6  16   1       25.26       65.62     17.35 o 
  -5  16   1      783.91      809.00     57.10 o 
  -4  16   1      232.56      229.71     22.43 o 
  -3  16   1       50.56       46.68     19.24 o 
  -2  16   1       70.93       47.38     13.77 o 
  -1  16   1      148.77      148.33     16.19 o 
   0  16   1      136.70      156.09     28.77 o 
   1  16   1      166.83      221.61     29.92 o 
   2  16   1       46.31       42.00     14.38 o 
   3  16   1      444.39      444.51     39.55 o 
   4  16   1      148.07      199.87     37.85 o 
   5  16   1     1268.18     1257.73     76.81 o 
   6  16   1       30.22       34.07     22.24 o 
   7  16   1      132.85       93.92     29.89 o 
   8  16   1       24.50       23.60     24.03 o 
   9  16   1      335.86      343.04     49.75 o 
  10  16   1       66.17       66.63     29.76 o 
  11  16   1        3.38        0.13     24.37 o 
  12  16   1       19.93       21.00     26.73 o 
 -12  17   1      725.41      753.10     58.17 o 
 -11  17   1       38.55       57.15     24.97 o 
 -10  17   1       32.38       30.07     24.28 o 
  -9  17   1      299.02      322.37     43.87 o 
  -8  17   1       54.42       71.03     24.99 o 
  -7  17   1      246.78      197.09     36.05 o 
  -6  17   1        2.08        2.87     13.28 o 
  -5  17   1      285.94      333.81     33.00 o 
  -4  17   1      435.14      445.54     31.64 o 
  -3  17   1      527.62      619.26     36.95 o 
  -2  17   1        7.76       15.17     10.65 o 
  -1  17   1      245.29      226.10     23.89 o 
   0  17   1      203.88      231.66     31.81 o 
   1  17   1       74.85       54.77     35.34 o 
   2  17   1      559.43      601.95     40.92 o 
   3  17   1       61.63       66.49     23.00 o 
   4  17   1       38.70       11.35     22.63 o 
   5  17   1      109.05      133.18     34.59 o 
   6  17   1      465.53      420.18     54.72 o 
   7  17   1       97.08      170.02     37.83 o 
   8  17   1       72.79       78.02     31.04 o 
   9  17   1        0.10       -1.56     23.37 o 
  10  17   1       26.50       79.53     31.41 o 
  11  17   1       35.80       28.48     28.07 o 
 -11  18   1       85.36      116.85     31.46 o 
 -10  18   1      152.97      101.22     31.09 o 
  -9  18   1      311.06      377.16     48.42 o 
  -8  18   1       57.60       82.80     29.08 o 
  -7  18   1        5.36        1.79     19.72 o 
  -6  18   1      263.21      334.39     45.46 o 
  -5  18   1      184.44      225.14     39.08 o 
  -4  18   1       99.61       78.85     21.23 o 
  -3  18   1      179.52      185.24     19.62 o 
  -2  18   1       65.95      100.72     18.13 o 
  -1  18   1      661.68      687.21     40.64 o 
   0  18   1      253.16      213.43     24.40 o 
   1  18   1      516.58      546.59     38.06 o 
   2  18   1        0.60       -6.65     12.68 o 
   3  18   1      263.46      215.77     43.49 o 
   4  18   1       21.55       27.20     17.87 o 
   5  18   1       18.32       58.88     28.72 o 
   6  18   1       44.03       27.97     24.90 o 
   7  18   1       16.56       15.48     23.71 o 
   8  18   1      121.68      142.27     37.80 o 
   9  18   1       29.00       37.00     27.95 o 
  10  18   1      370.41      444.97     61.50 o 
 -10  19   1       23.03       79.36     29.58 o 
  -9  19   1       18.67       25.09     24.61 o 
  -8  19   1      157.86      148.34     35.72 o 
  -7  19   1      173.01      256.53     41.82 o 
  -6  19   1      296.02      363.88     48.92 o 
  -5  19   1       18.76       15.24     23.25 o 
  -4  19   1      617.71      699.06     66.43 o 
  -3  19   1       25.78        7.33     22.18 o 
  -2  19   1       38.77       20.06     14.13 o 
  -1  19   1       36.88       33.58     14.95 o 
   0  19   1       15.81       31.78     16.16 o 
   1  19   1      239.83      248.01     28.07 o 
   2  19   1      701.55      743.14     45.65 o 
   3  19   1        1.44        0.77     15.94 o 
   4  19   1       25.90       23.96     18.82 o 
   5  19   1        4.89        9.63     24.56 o 
   6  19   1       99.64       53.32     29.55 o 
   7  19   1        0.65      -17.44     21.47 o 
   8  19   1      204.92      311.53     52.83 o 
   9  19   1       11.72       28.51     27.61 o 
  -8  20   1        4.81      -15.45     22.83 o 
  -7  20   1       45.12       27.16     25.45 o 
  -6  20   1       15.30       25.98     23.42 o 
  -5  20   1        2.11       19.67     24.01 o 
  -4  20   1      429.02      404.11     53.58 o 
  -3  20   1      308.92      183.61     38.50 o 
  -2  20   1        7.20       13.41     22.91 o 
  -1  20   1      202.45      211.10     40.98 o 
   0  20   1       64.72       63.05     17.67 o 
   1  20   1      303.99      317.18     26.93 o 
   2  20   1       47.98       51.69     18.81 o 
   3  20   1       42.56       41.41     20.18 o 
   4  20   1       21.89       26.54     19.92 o 
   5  20   1       36.33       21.72     36.15 o 
   6  20   1       37.86       16.86     27.55 o 
   7  20   1      211.22      224.29     46.00 o 
   8  20   1       28.10       27.99     29.39 o 
  -6  21   1      162.84      155.36     37.32 o 
  -5  21   1        5.83       -6.79     21.86 o 
  -4  21   1      205.68      195.95     42.14 o 
  -3  21   1       47.07       94.18     32.46 o 
  -2  21   1       15.89       11.27     24.92 o 
  -1  21   1        1.24        3.69     22.56 o 
   0  21   1      133.03      165.49     28.55 o 
   1  21   1      140.29      161.87     24.30 o 
   2  21   1      310.34      401.62     44.33 o 
   3  21   1       52.09       92.06     26.11 o 
   4  21   1       82.65       74.84     25.55 o 
   5  21   1       54.33       73.62     25.79 o 
   6  21   1        4.87        7.85     20.47 o 
  -3  22   1       86.61       93.28     34.30 o 
  -2  22   1        6.29       -0.79     23.77 o 
  -1  22   1      178.43      181.19     29.97 o 
   0  22   1      104.51      105.80     26.29 o 
   1  22   1       90.32      115.99     27.21 o 
   2  22   1       30.66       26.87     20.07 o 
 -19   0   2      365.24      368.86     72.57 o 
 -18   0   2       44.10       38.00     38.63 o 
 -17   0   2       13.18       40.46     36.37 o 
 -16   0   2      916.92      814.33     85.78 o 
 -15   0   2      217.04      213.28     46.87 o 
 -14   0   2     2689.38     2473.97    123.64 o 
 -13   0   2      446.95      632.60     67.64 o 
 -12   0   2     2092.34     2072.34    105.53 o 
 -11   0   2      675.99      706.69     64.65 o 
 -10   0   2     1927.59     1841.28     78.91 o 
  -9   0   2      145.02      176.83     21.67 o 
  -8   0   2     1179.76     1469.56     50.46 o 
  -7   0   2     1521.33     1585.53     49.96 o 
  -4   0   2     2202.64     2053.18     63.33 o 
  -3   0   2     2017.32     2087.30     50.51 o 
  -2   0   2     6216.19     6132.64    123.07 o 
  -1   0   2      107.89      104.21      9.97 o 
   0   0   2    12521.95    12249.84    189.16 o 
   1   0   2    19481.76    19230.19    363.58 o 
   2   0   2    15627.66    16182.93    447.92 o 
   4   0   2     1491.29     1332.07     83.49 o 
   5   0   2      101.90       92.79     12.98 o 
   6   0   2       90.40       52.83     41.54 o 
  10   0   2     2234.14     2262.13     71.22 o 
  11   0   2      125.25      127.88     21.04 o 
  12   0   2      326.08      268.51     43.34 o 
  13   0   2       42.79       56.06     18.86 o 
  14   0   2      890.72      925.10    105.65 o 
  15   0   2       24.81       34.21     31.48 o 
  16   0   2       76.25       89.64     42.39 o 
  17   0   2       85.62       64.03     41.21 o 
 -19   1   2       44.30       -9.47     41.58 o 
 -18   1   2      110.74       73.20     33.32 o 
 -17   1   2      263.19      323.12     42.11 o 
 -16   1   2      106.51       77.17     28.47 o 
 -15   1   2        9.51        2.28     20.75 o 
 -14   1   2       52.53        1.08     21.83 o 
 -13   1   2      267.67      311.75     62.69 o 
 -12   1   2       16.19       35.68     22.38 o 
 -11   1   2      107.38      108.08     17.84 o 
 -10   1   2       17.44       45.62     13.37 o 
  -9   1   2      738.18      788.63     27.13 o 
  -8   1   2      649.95      675.81     23.30 o 
  -7   1   2     3402.65     3514.82     71.09 o 
  -6   1   2       56.92       48.48      7.40 o 
  -5   1   2       70.75       59.11     23.25 o 
  -4   1   2       42.92       53.56     10.23 o 
  -3   1   2     1724.42     1571.39     25.68 o 
  -2   1   2       22.99       25.39      4.68 o 
  -1   1   2     4753.93     4701.65     67.85 o 
   0   1   2      973.45     1038.11     17.90 o 
   1   1   2     3335.67     3038.18     53.96 o 
   2   1   2      587.02      555.25     23.04 o 
   4   1   2     2055.14     2247.07     45.14 o 
   5   1   2     1857.40     1865.22     36.79 o 
   6   1   2      496.61      620.93     20.15 o 
   7   1   2     2176.72     2159.42     45.24 o 
   8   1   2      167.81      122.08     23.06 o 
   9   1   2      483.94      516.84     24.45 o 
  10   1   2      263.77      250.88     18.52 o 
  11   1   2       81.22       60.51     11.88 o 
  12   1   2     1925.76     1737.59     45.85 o 
  13   1   2        7.01      -12.77     19.01 o 
  14   1   2        0.02       -9.04     12.49 o 
  15   1   2      165.09      118.96     71.84 o 
  16   1   2      497.02      539.55     81.44 o 
  17   1   2       90.89       43.19     27.87 o 
 -19   2   2       24.01      -13.11     28.97 o 
 -18   2   2        2.57      -24.23     24.87 o 
 -17   2   2       57.86       28.00     26.41 o 
 -16   2   2      437.97      477.63     66.77 o 
 -15   2   2      102.99      110.66     28.69 o 
 -14   2   2        0.83       24.73     21.51 o 
 -13   2   2      126.65      161.14     28.03 o 
 -12   2   2        2.00        1.16     13.53 o 
 -11   2   2      341.16      335.83     26.23 o 
 -10   2   2     2354.73     2221.07     57.85 o 
  -9   2   2       41.04       41.54     11.49 o 
  -8   2   2       28.13       57.45     11.16 o 
  -7   2   2        9.25        2.16      5.96 o 
  -6   2   2     1288.16     1301.32     29.76 o 
  -5   2   2     3469.06     3404.33     64.78 o 
  -4   2   2     1023.37      946.47     24.69 o 
  -2   2   2     7879.01     7731.70    123.29 o 
  -1   2   2      530.49      547.70     16.26 o 
   0   2   2     5571.04     5273.44     74.43 o 
   1   2   2     3080.39     2913.32     63.65 o 
   2   2   2     4813.68     4777.92     85.56 o 
   4   2   2     1172.45     1226.83     26.82 o 
   5   2   2      214.20      284.71     15.48 o 
   6   2   2       49.61       67.04     11.04 o 
   7   2   2      455.02      480.66     32.43 o 
   8   2   2     1297.91     1254.53     32.87 o 
   9   2   2      403.26      383.58     21.24 o 
  10   2   2      139.38      152.56     15.97 o 
  11   2   2      597.24      562.74     27.84 o 
  12   2   2       38.02       39.23     13.67 o 
  13   2   2      450.23      455.19     33.32 o 
  14   2   2       10.40       -5.44     12.49 o 
  15   2   2      160.75      149.10     23.14 o 
  16   2   2      152.50      180.38     35.81 o 
  17   2   2       67.49       67.89     31.42 o 
 -19   3   2       12.66      -17.72     27.38 o 
 -18   3   2       42.22        0.45     38.65 o 
 -17   3   2      371.60      286.11     42.95 o 
 -16   3   2      376.46      332.19     41.75 o 
 -15   3   2       37.44       31.13     23.95 o 
 -14   3   2        0.96      -17.89     19.56 o 
 -13   3   2     2802.40     2778.62     74.05 o 
 -12   3   2      485.65      543.64     34.66 o 
 -11   3   2       13.07        5.31     12.26 o 
 -10   3   2      135.63      128.78     17.17 o 
  -9   3   2      512.55      478.52     25.51 o 
  -8   3   2      777.00      789.39     29.69 o 
  -7   3   2      910.94      877.57     29.21 o 
  -6   3   2     2854.71     3004.03     61.24 o 
  -5   3   2      289.90      288.25     18.55 o 
  -4   3   2      326.00      292.81     28.33 o 
  -3   3   2     5308.86     4723.98    149.71 o 
  -2   3   2     7320.38     7105.54    114.72 o 
  -1   3   2        1.37        2.80      3.29 o 
   0   3   2     1106.80     1174.32     26.76 o 
   1   3   2       73.00       53.45      7.77 o 
   2   3   2     5801.09     5727.99    100.59 o 
   3   3   2     1203.77     1264.13     45.94 o 
   4   3   2      949.38     1022.51     24.52 o 
   5   3   2       53.39       68.99      8.52 o 
   6   3   2      769.93      757.85     46.58 o 
   7   3   2     2046.18     2104.02     44.13 o 
   8   3   2      605.52      640.84     23.78 o 
   9   3   2        5.92       -6.62      7.55 o 
  10   3   2      103.70      106.83     16.18 o 
  11   3   2     1193.75     1201.31     43.56 o 
  12   3   2       11.73        5.35     13.33 o 
  13   3   2      122.26       77.89     17.24 o 
  14   3   2       72.27       71.31     17.96 o 
  15   3   2       87.87       79.71     32.38 o 
  16   3   2       43.35       11.40     16.56 o 
  17   3   2       85.83       52.20     29.40 o 
 -19   4   2       13.24      -22.50     22.50 o 
 -18   4   2      119.87      115.78     34.54 o 
 -17   4   2      261.69      213.16     37.23 o 
 -16   4   2       42.53       25.29     34.95 o 
 -15   4   2      122.53      136.50     62.55 o 
 -14   4   2        0.30       16.78     17.90 o 
 -13   4   2      151.69      182.77     29.02 o 
 -12   4   2      415.80      418.53     29.68 o 
 -11   4   2       46.48       44.44     14.20 o 
 -10   4   2        9.58       11.18      7.54 o 
  -9   4   2       46.79       81.01     16.26 o 
  -8   4   2      359.42      447.71     29.61 o 
  -7   4   2      177.97      181.76     18.81 o 
  -6   4   2     1495.09     1556.94     38.54 o 
  -5   4   2     1845.07     2035.84     44.31 o 
  -4   4   2       70.22       73.99      7.30 o 
  -3   4   2     2221.46     2418.13    125.13 o 
  -2   4   2     5242.06     5316.49    107.57 o 
  -1   4   2      315.43      285.09      9.65 o 
   0   4   2       99.82       92.05      9.03 o 
   1   4   2      396.38      479.46     23.42 o 
   2   4   2      988.30     1070.98     29.10 o 
   3   4   2       38.27       36.47      7.83 o 
   4   4   2     3087.16     3382.55     56.54 o 
   5   4   2       15.01        8.96      5.99 o 
   6   4   2      142.71      145.35     14.86 o 
   7   4   2      175.04      228.59     37.27 o 
   8   4   2      562.03      632.35     42.32 o 
   9   4   2      868.36      921.45     35.95 o 
  10   4   2      212.62      236.76     33.26 o 
  11   4   2      104.92       93.83     16.86 o 
  12   4   2       18.07       -6.46     11.84 o 
  13   4   2      311.64      287.68     28.36 o 
  14   4   2        6.18        1.64     12.60 o 
  15   4   2      904.93      925.78     55.08 o 
  16   4   2       48.74       15.69     28.34 o 
  17   4   2        5.11      -15.55     15.55 o 
 -19   5   2       24.20      -31.34     31.34 o 
 -18   5   2        4.48      -22.25     22.25 o 
 -17   5   2       48.12       55.85     51.75 o 
 -16   5   2       20.59       11.89     22.29 o 
 -15   5   2        7.00        6.82     15.90 o 
 -14   5   2      393.27      360.43     32.16 o 
 -13   5   2      308.36      248.78     25.41 o 
 -12   5   2       15.13       14.37     13.28 o 
 -11   5   2      219.30      196.21     21.29 o 
 -10   5   2       85.68       63.08     26.12 o 
  -9   5   2      124.63      110.68     17.47 o 
  -8   5   2        1.97       10.28      4.97 o 
  -7   5   2        0.31        5.36      6.37 o 
  -6   5   2      702.89      788.21     19.23 o 
  -5   5   2      382.31      384.56     12.12 o 
  -4   5   2      104.25       94.15      7.91 o 
  -3   5   2     3360.86     3278.87     59.94 o 
  -1   5   2        3.33        1.68      2.32 o 
   0   5   2      253.12      283.01     28.43 o 
   1   5   2     1032.38     1031.68     36.80 o 
   2   5   2      917.63      976.47     43.90 o 
   3   5   2     3837.13     4268.18     79.77 o 
   4   5   2      244.16      326.11     16.90 o 
   5   5   2       20.09       25.83      8.20 o 
   6   5   2      324.72      339.19     21.85 o 
   7   5   2        4.67       -1.70      7.99 o 
   8   5   2      104.90      113.00     15.99 o 
   9   5   2      350.62      346.70     30.83 o 
  10   5   2      638.38      575.02     33.81 o 
  11   5   2       31.07       16.93     21.28 o 
  12   5   2      165.73      211.29     23.45 o 
  13   5   2       36.58       13.72     13.93 o 
  14   5   2       15.48       -3.84     13.15 o 
  15   5   2      159.00      154.41     24.50 o 
  16   5   2       21.99       13.48     16.76 o 
  17   5   2       38.98       35.47     20.57 o 
 -18   6   2      239.70      208.95     59.74 o 
 -17   6   2       81.57       35.38     28.02 o 
 -16   6   2        4.87      -17.37     21.23 o 
 -15   6   2       28.47       10.82     15.99 o 
 -14   6   2      235.79      238.52     26.93 o 
 -13   6   2       48.08       15.18     13.72 o 
 -12   6   2       30.37       31.27     13.71 o 
 -11   6   2      110.88      103.37     17.65 o 
 -10   6   2      786.53      836.08     25.89 o 
  -9   6   2        7.50       10.02      9.44 o 
  -8   6   2        1.97        3.32      8.70 o 
  -7   6   2        6.53        1.70      5.60 o 
  -6   6   2      298.29      296.52     16.97 o 
  -5   6   2     1006.04     1116.78     23.64 o 
  -4   6   2     1089.75     1136.56     21.06 o 
  -3   6   2     1455.10     1516.94     33.97 o 
  -2   6   2        7.11        0.50      4.23 o 
  -1   6   2     1581.01     1625.93     32.04 o 
   0   6   2      431.21      466.80     18.33 o 
   1   6   2        6.81       11.17      5.94 o 
   2   6   2        0.31        0.53      4.58 o 
   3   6   2      859.91      985.49     29.79 o 
   4   6   2      107.61      115.10     11.00 o 
   5   6   2        1.61       -3.18     11.38 o 
   6   6   2      227.08      225.27     23.90 o 
   7   6   2      269.58      304.50     31.14 o 
   8   6   2       44.51       38.20     16.39 o 
   9   6   2      695.27      779.87     33.92 o 
  10   6   2      800.74      840.16     36.91 o 
  11   6   2        9.91        7.75     12.20 o 
  12   6   2       52.27        6.57     19.93 o 
  13   6   2       40.07       15.11     14.93 o 
  14   6   2       20.50       24.03     15.56 o 
  15   6   2       43.07       50.51     18.47 o 
  16   6   2        9.79      -15.97     15.97 o 
  17   6   2      533.03      590.47     51.54 o 
 -18   7   2        0.02       -7.94     39.82 o 
 -17   7   2        0.08      -34.14     34.14 o 
 -16   7   2       19.33       -3.54     20.16 o 
 -15   7   2       38.15       30.26     17.67 o 
 -14   7   2       22.78        0.00     13.93 o 
 -13   7   2      539.54      418.48     31.82 o 
 -12   7   2      156.50      169.23     21.10 o 
 -11   7   2      211.33      211.31     14.68 o 
 -10   7   2      306.72      280.74     15.60 o 
  -9   7   2      163.99      146.05     12.10 o 
  -8   7   2       80.91       73.06      8.89 o 
  -7   7   2      176.91      168.17     14.75 o 
  -6   7   2       15.93       21.15      5.82 o 
  -5   7   2      408.78      421.44     16.53 o 
  -4   7   2     9833.35    10440.38    147.70 o 
  -3   7   2       61.38       67.76      7.54 o 
  -2   7   2      298.36      269.79     13.25 o 
  -1   7   2      133.47      129.46      9.99 o 
   0   7   2       30.68       24.45      4.74 o 
   1   7   2     1461.39     1636.91     31.38 o 
   2   7   2      445.48      415.11     14.89 o 
   4   7   2       45.39       29.48      6.31 o 
   5   7   2      272.72      279.95     17.91 o 
   6   7   2      292.24      327.79     38.30 o 
   7   7   2      238.96      266.89     21.45 o 
   8   7   2      392.28      370.93     26.13 o 
   9   7   2      805.44      841.71     36.57 o 
  10   7   2       26.57       35.85     16.36 o 
  11   7   2      401.98      430.53     31.50 o 
  12   7   2      260.64      250.42     26.63 o 
  13   7   2      281.15      315.18     29.77 o 
  14   7   2       78.78       62.51     18.95 o 
  15   7   2        5.48        5.26     15.66 o 
  16   7   2       67.62       62.57     26.60 o 
 -18   8   2       17.69      -38.85     38.85 o 
 -17   8   2        0.38       26.92     39.12 o 
 -16   8   2       26.39       52.29     38.35 o 
 -15   8   2       31.19       73.51     26.97 o 
 -14   8   2       20.49       57.06     20.66 o 
 -13   8   2        0.09       -0.34     16.01 o 
 -12   8   2        0.13      -11.51     11.51 o 
 -11   8   2      235.85      225.04     15.56 o 
 -10   8   2      427.57      399.82     23.22 o 
  -9   8   2       70.76       88.58     12.69 o 
  -8   8   2       61.41       75.90      9.36 o 
  -7   8   2      150.92      146.77     11.21 o 
  -6   8   2       72.68       72.04      9.15 o 
  -5   8   2      882.93      893.46     21.23 o 
  -4   8   2       43.44       34.51      6.58 o 
  -3   8   2      810.34      834.47     20.71 o 
  -2   8   2      158.82      168.59     11.79 o 
  -1   8   2      788.06      807.94     22.47 o 
   0   8   2        5.80       11.00      4.43 o 
   1   8   2     1066.51     1135.15     21.80 o 
   2   8   2      854.85      938.29     21.15 o 
   3   8   2      223.82      238.18      9.36 o 
   4   8   2      120.50      129.57     11.12 o 
   5   8   2      440.53      461.09     22.89 o 
   6   8   2       12.04       39.24     10.21 o 
   7   8   2      273.85      274.35     22.30 o 
   8   8   2      266.60      293.42     23.95 o 
   9   8   2      247.71      255.35     23.50 o 
  10   8   2       92.62       94.17     19.03 o 
  11   8   2      272.05      257.44     25.65 o 
  12   8   2       16.73        1.02     12.91 o 
  13   8   2        0.02       -3.60     13.85 o 
  14   8   2       78.31       41.06     31.75 o 
  15   8   2      449.43      496.19     39.32 o 
  16   8   2       43.64       16.58     18.04 o 
 -17   9   2       14.88      -38.62     40.03 o 
 -16   9   2       42.48       17.82     30.47 o 
 -15   9   2      139.06       99.58     27.44 o 
 -14   9   2      195.10      204.80     31.20 o 
 -13   9   2        4.03       -0.69     15.49 o 
 -12   9   2      161.69      174.11     29.82 o 
 -11   9   2      334.48      337.18     21.46 o 
 -10   9   2      125.46      112.94     17.69 o 
  -9   9   2      157.99      157.45     15.26 o 
  -8   9   2      117.62      113.05     28.35 o 
  -7   9   2       10.51       13.11      6.26 o 
  -6   9   2     2500.46     2559.74     46.51 o 
  -5   9   2       26.21       32.75     11.53 o 
  -4   9   2     2825.51     2770.77     46.66 o 
  -3   9   2       50.66       34.99      6.14 o 
  -2   9   2      918.48      962.23     43.71 o 
  -1   9   2       86.55      105.71     17.29 o 
   0   9   2       79.21       72.91      7.67 o 
   1   9   2     2908.87     3071.05     46.52 o 
   2   9   2      100.43       85.79      7.27 o 
   3   9   2      592.20      589.65     22.68 o 
   4   9   2      177.51      200.64     15.14 o 
   5   9   2        0.17       -2.49      9.44 o 
   6   9   2      726.99      785.44     31.53 o 
   7   9   2       18.27       12.31      9.45 o 
   8   9   2       13.46        1.63      8.96 o 
   9   9   2      143.65      103.47     16.77 o 
  10   9   2        5.32       12.64     15.92 o 
  11   9   2      244.74      230.15     40.99 o 
  12   9   2       87.24      114.02     20.46 o 
  13   9   2      163.57      153.77     23.57 o 
  14   9   2       12.41       20.76     16.85 o 
  15   9   2      119.87       63.17     20.83 o 
  16   9   2      368.30      368.00     41.39 o 
 -17  10   2      113.53       70.11     49.45 o 
 -16  10   2      230.19      236.39     37.54 o 
 -15  10   2      288.91      343.28     40.43 o 
 -14  10   2      185.86      159.31     29.49 o 
 -13  10   2       11.53        5.77     11.42 o 
 -12  10   2        5.75       -8.52      8.52 o 
 -11  10   2      452.07      473.83     25.09 o 
 -10  10   2       91.43      106.23     26.43 o 
  -9  10   2       69.52       40.08     14.02 o 
  -8  10   2      346.33      332.61     21.86 o 
  -7  10   2      403.82      431.16     22.67 o 
  -6  10   2        0.44       -0.05      7.62 o 
  -5  10   2      761.39      746.20     24.07 o 
  -4  10   2      423.13      444.28     17.63 o 
  -3  10   2       43.97       56.84      8.96 o 
  -2  10   2      729.61      881.90     45.06 o 
  -1  10   2      168.13      164.91     16.25 o 
   0  10   2      195.01      192.98     10.68 o 
   1  10   2        7.26        0.60      4.67 o 
   2  10   2       14.24       13.71      5.12 o 
   3  10   2      760.59      780.33     30.18 o 
   4  10   2     2306.34     2312.79     60.01 o 
   5  10   2       33.99       18.15      9.63 o 
   6  10   2      114.10      152.15     17.32 o 
   7  10   2        0.46       -7.80     22.06 o 
   8  10   2       30.58       17.68     11.10 o 
   9  10   2      588.38      581.66     35.35 o 
  10  10   2      296.26      328.87     28.27 o 
  11  10   2      465.93      526.95     54.65 o 
  12  10   2      169.42      178.51     24.33 o 
  13  10   2      200.11      182.16     36.68 o 
  14  10   2      159.78      153.42     26.48 o 
  15  10   2       61.52       56.73     20.37 o 
 -16  11   2       84.52       95.10     50.81 o 
 -15  11   2        3.51      -33.04     33.04 o 
 -14  11   2      387.99      374.10     42.26 o 
 -13  11   2      202.47      190.02     32.25 o 
 -12  11   2       61.10       67.29     29.47 o 
 -11  11   2        1.86       -4.86      9.05 o 
 -10  11   2       29.51       34.13     10.91 o 
  -9  11   2       16.72       23.77     10.58 o 
  -8  11   2     1370.15     1415.53     42.34 o 
  -7  11   2       15.21        9.59      8.83 o 
  -6  11   2      136.25      126.99     14.76 o 
  -5  11   2      232.36      248.00     20.83 o 
  -4  11   2      711.32      681.81     21.11 o 
  -3  11   2      260.61      267.30     23.77 o 
  -2  11   2      610.61      567.15     25.91 o 
  -1  11   2        0.59       -2.42      4.91 o 
   0  11   2      102.68      110.19     11.85 o 
   1  11   2      745.41      684.84     23.17 o 
   2  11   2      469.82      473.76     27.97 o 
   3  11   2      189.87      172.72     14.63 o 
   4  11   2       33.89       18.22     16.70 o 
   5  11   2      122.00      126.22     15.56 o 
   6  11   2      834.40      762.92     32.82 o 
   7  11   2      108.54       97.20     15.66 o 
   8  11   2        8.11       -3.16     11.41 o 
   9  11   2      107.05       99.02     17.41 o 
  10  11   2     1168.52     1229.93     61.37 o 
  11  11   2      110.93      104.48     19.48 o 
  12  11   2       67.57       55.22     17.67 o 
  13  11   2        4.29      -12.86     22.34 o 
  14  11   2       70.07       40.63     24.15 o 
  15  11   2      146.59      122.06     30.83 o 
 -16  12   2      142.14      101.69     49.76 o 
 -15  12   2      370.97      457.96     75.93 o 
 -14  12   2       16.83       31.95     36.60 o 
 -13  12   2        3.78        5.35     15.05 o 
 -12  12   2       18.02        5.68      9.97 o 
 -11  12   2      594.75      615.58     30.30 o 
 -10  12   2       34.40       41.57     12.07 o 
  -9  12   2      127.70      165.83     17.59 o 
  -8  12   2      111.69      135.79     15.94 o 
  -7  12   2      522.17      517.24     27.00 o 
  -6  12   2      596.10      628.68     25.12 o 
  -5  12   2     4664.73     4528.55     81.85 o 
  -4  12   2      219.84      223.18     14.76 o 
  -3  12   2        1.65        3.38      5.38 o 
  -2  12   2      508.53      475.59     18.71 o 
  -1  12   2      216.98      237.50     16.87 o 
   0  12   2     1454.94     1418.25     31.53 o 
   1  12   2        0.68        6.45      7.97 o 
   2  12   2        1.24       -1.96     10.55 o 
   3  12   2     1242.30     1298.01     41.85 o 
   4  12   2      896.50      876.18     29.62 o 
   5  12   2      128.55      156.43     17.31 o 
   6  12   2      130.37      118.04     16.46 o 
   7  12   2      683.92      642.92     33.52 o 
   8  12   2      113.24       96.72     17.22 o 
   9  12   2       54.39       38.94     14.48 o 
  10  12   2      139.96      165.00     22.18 o 
  11  12   2       14.23       -7.33     21.78 o 
  12  12   2        4.80       17.75     42.46 o 
  13  12   2       16.98        2.83     44.64 o 
  14  12   2       70.31       41.08     37.27 o 
 -16  13   2       45.87       12.61     44.16 o 
 -15  13   2       24.31       13.36     41.44 o 
 -14  13   2      836.46      901.84     97.67 o 
 -13  13   2       26.55       15.67     13.29 o 
 -12  13   2       42.85       58.68     13.13 o 
 -11  13   2       14.24       13.85     11.01 o 
 -10  13   2        9.87        5.43     10.43 o 
  -9  13   2       42.48       40.04     12.48 o 
  -8  13   2      194.27      210.85     19.93 o 
  -7  13   2      103.35      115.20     13.72 o 
  -6  13   2       14.74        8.88      8.54 o 
  -5  13   2      303.27      275.95     21.97 o 
  -4  13   2      677.00      654.32     24.73 o 
  -3  13   2      568.19      538.41     21.19 o 
  -2  13   2      125.85      123.84     21.51 o 
  -1  13   2     1023.71     1076.80     32.13 o 
   0  13   2     1222.21     1264.86     42.65 o 
   1  13   2      607.75      564.02     30.54 o 
   2  13   2       29.29       10.75     11.24 o 
   3  13   2       50.30       70.00     13.74 o 
   4  13   2      151.89      120.96     16.64 o 
   5  13   2      412.10      467.71     35.21 o 
   6  13   2     1100.81     1196.03     50.93 o 
   7  13   2      772.86      725.47     42.81 o 
   8  13   2       27.66       25.28     17.63 o 
   9  13   2        4.20        0.32     29.67 o 
  10  13   2       34.34       23.74     40.83 o 
  11  13   2       23.33       18.77     18.81 o 
  12  13   2      442.67      529.98     48.83 o 
  13  13   2       25.14       -4.39     21.50 o 
  14  13   2        0.03      -10.92     31.87 o 
 -15  14   2      152.30      111.86     54.19 o 
 -14  14   2       18.68       40.71     43.66 o 
 -13  14   2       16.58       17.63     13.64 o 
 -12  14   2      406.99      442.96     47.09 o 
 -11  14   2      606.38      641.22     32.48 o 
 -10  14   2       74.86       65.45     14.42 o 
  -9  14   2      270.87      261.48     20.18 o 
  -8  14   2       76.67       78.12     12.98 o 
  -7  14   2      311.48      277.98     20.31 o 
  -6  14   2      233.31      226.94     17.92 o 
  -5  14   2        2.69       16.22      8.45 o 
  -4  14   2       10.68       12.01      7.75 o 
  -3  14   2       27.85       20.17      7.48 o 
  -2  14   2      658.93      631.29     29.11 o 
  -1  14   2      102.71      132.46     12.47 o 
   0  14   2      629.80      702.24     50.46 o 
   1  14   2      187.26      184.83     19.82 o 
   2  14   2      133.29       79.09     21.85 o 
   3  14   2      184.39      239.35     29.56 o 
   4  14   2       42.29       41.76     13.50 o 
   5  14   2      890.37      873.11     60.35 o 
   6  14   2        1.95       -1.50     16.15 o 
   7  14   2        0.67       32.67     22.00 o 
   8  14   2      217.18      228.20     41.57 o 
   9  14   2      910.60      869.16     67.42 o 
  10  14   2      112.97       92.99     32.43 o 
  11  14   2       46.67      107.81     33.58 o 
  12  14   2       29.32       32.01     27.58 o 
  13  14   2        3.34       17.88     26.53 o 
 -14  15   2      180.99      209.82     58.82 o 
 -13  15   2        7.23       14.13     29.78 o 
 -12  15   2       92.87       90.64     43.56 o 
 -11  15   2       38.47       34.55     22.00 o 
 -10  15   2       73.65       68.57     13.63 o 
  -9  15   2      464.20      500.20     28.14 o 
  -8  15   2      277.60      329.71     23.00 o 
  -7  15   2      197.97      228.31     19.58 o 
  -6  15   2        0.34        9.29     10.83 o 
  -5  15   2      186.19      162.34     16.33 o 
  -4  15   2       41.84       41.35     10.10 o 
  -3  15   2      103.70      111.74     13.67 o 
  -2  15   2      320.21      298.63     17.95 o 
  -1  15   2       82.98       87.26     11.40 o 
   0  15   2      433.72      472.21     31.19 o 
   1  15   2       71.07       83.12     30.96 o 
   2  15   2       23.27       18.72     11.54 o 
   3  15   2      122.33      146.22     25.04 o 
   4  15   2        2.84      -15.52     23.58 o 
   5  15   2       60.66       85.86     25.74 o 
   6  15   2      314.26      277.66     44.20 o 
   7  15   2       52.91       49.21     26.92 o 
   8  15   2       24.36       43.44     26.55 o 
   9  15   2      495.67      487.41     58.57 o 
  10  15   2        3.69       -5.91     21.85 o 
  11  15   2      308.60      305.88     50.18 o 
  12  15   2       78.94       37.02     31.26 o 
 -13  16   2        0.79       13.33     18.36 o 
 -12  16   2       56.88       90.56     39.97 o 
 -11  16   2       12.68        1.50     12.66 o 
 -10  16   2      306.21      354.03     28.01 o 
  -9  16   2        5.12       20.38     12.61 o 
  -8  16   2       20.44       23.45     15.85 o 
  -7  16   2       42.61       48.65     12.13 o 
  -6  16   2       50.01       51.59     12.20 o 
  -5  16   2       10.98        2.81      8.95 o 
  -4  16   2        1.09        4.10      9.87 o 
  -3  16   2      349.67      353.92     29.75 o 
  -2  16   2       41.29       35.97     12.66 o 
  -1  16   2      250.87      200.14     22.09 o 
   0  16   2      234.64      187.63     22.34 o 
   1  16   2      153.47      160.66     71.19 o 
   2  16   2       94.40       82.59     17.39 o 
   3  16   2        2.71       -6.23     11.71 o 
   4  16   2       97.67      111.91     23.86 o 
   5  16   2       45.24       69.51     25.62 o 
   6  16   2      112.49       82.43     28.87 o 
   7  16   2       55.77       36.05     25.32 o 
   8  16   2      210.60      239.31     44.21 o 
   9  16   2       30.29       62.47     30.08 o 
  10  16   2        0.14       34.45     27.07 o 
  11  16   2       31.07       50.68     28.99 o 
  12  16   2        4.64       34.42     29.37 o 
 -12  17   2        1.33       -6.32     14.39 o 
 -11  17   2       55.86       54.77     21.04 o 
 -10  17   2       32.64       34.36     16.46 o 
  -9  17   2       16.17       27.65     15.31 o 
  -8  17   2       46.31       47.16     18.03 o 
  -7  17   2      214.47      225.73     29.59 o 
  -6  17   2        2.01       10.43     12.05 o 
  -5  17   2        6.71       23.12     11.91 o 
  -4  17   2        3.50        0.26     13.99 o 
  -3  17   2       65.12       71.53     15.12 o 
  -2  17   2       13.77       20.27     12.30 o 
  -1  17   2       89.60       57.84     16.25 o 
   0  17   2        0.96       10.67     12.31 o 
   1  17   2        0.50        2.09     16.47 o 
   2  17   2        5.36       -4.20     13.15 o 
   3  17   2       12.21        6.48     13.47 o 
   4  17   2      220.34      207.83     26.24 o 
   5  17   2      118.39      118.50     32.46 o 
   6  17   2       89.10       49.84     29.00 o 
   7  17   2       93.57       62.17     30.86 o 
   8  17   2       12.86       11.75     26.00 o 
   9  17   2      289.28      387.38     56.66 o 
  10  17   2      110.85       92.34     36.53 o 
  11  17   2       35.40       10.69     27.50 o 
 -11  18   2       73.06       45.11     21.36 o 
 -10  18   2        6.79       -0.90     17.48 o 
  -9  18   2       51.69       54.15     22.94 o 
  -8  18   2        9.99       10.93     14.78 o 
  -7  18   2      141.68      192.42     27.06 o 
  -6  18   2        8.52       10.80     12.76 o 
  -5  18   2        0.11       -1.94     15.97 o 
  -4  18   2        3.84        6.74     12.11 o 
  -3  18   2      194.64      219.74     23.54 o 
  -2  18   2       38.36       23.09     15.89 o 
  -1  18   2        7.28       20.79     13.22 o 
   0  18   2      371.44      372.80     31.31 o 
   1  18   2        5.78       19.07     14.46 o 
   2  18   2       16.24       16.31     14.85 o 
   3  18   2       51.64       48.90     26.85 o 
   4  18   2       62.16       76.84     23.58 o 
   5  18   2       24.29       40.35     26.43 o 
   6  18   2       18.73        1.11     23.45 o 
   7  18   2       45.08       41.91     30.55 o 
   8  18   2       40.66       32.99     27.30 o 
   9  18   2       95.56       77.95     33.31 o 
 -10  19   2        1.33       10.80     18.90 o 
  -9  19   2       31.26      -12.12     16.86 o 
  -8  19   2       28.93        5.14     19.18 o 
  -7  19   2       18.10        9.04     19.63 o 
  -6  19   2      190.23      228.51     30.03 o 
  -5  19   2       10.09       10.95     13.12 o 
  -4  19   2       44.42       54.31     16.34 o 
  -3  19   2      153.13      153.27     21.69 o 
  -2  19   2       14.27       10.46     13.66 o 
  -1  19   2        8.16        1.37     12.35 o 
   0  19   2       13.63       30.10     15.13 o 
   1  19   2       76.96       92.23     16.78 o 
   2  19   2      142.08      167.45     36.57 o 
   3  19   2      119.19      121.04     23.03 o 
   4  19   2      108.15      124.58     32.47 o 
   5  19   2       18.05       23.26     20.61 o 
   6  19   2       79.32       98.87     33.60 o 
   7  19   2       24.70       36.64     29.48 o 
   8  19   2       50.23       36.91     30.10 o 
  -8  20   2        6.79       30.36     22.17 o 
  -7  20   2        0.31      -15.80     18.65 o 
  -6  20   2       58.77       71.62     26.94 o 
  -5  20   2       35.16       31.36     23.84 o 
  -4  20   2        2.50        3.00     24.22 o 
  -3  20   2       25.28       28.98     14.96 o 
  -2  20   2       39.08       33.78     15.91 o 
  -1  20   2       33.13       44.85     16.69 o 
   0  20   2      106.74       81.04     26.74 o 
   1  20   2      132.51       90.21     17.47 o 
   2  20   2        4.15       -6.02     12.90 o 
   3  20   2       12.01       11.82     24.78 o 
   4  20   2       10.76       30.74     20.37 o 
   5  20   2       58.60       49.71     23.48 o 
   6  20   2       27.13       11.76     21.38 o 
   7  20   2       69.56      114.57     38.35 o 
  -6  21   2        4.15       12.72     20.81 o 
  -5  21   2        1.80      -19.30     19.30 o 
  -4  21   2        5.52        6.50     22.89 o 
  -3  21   2        0.58        9.38     21.48 o 
  -2  21   2        6.23       23.14     17.40 o 
  -1  21   2       17.74       24.57     16.62 o 
   0  21   2       47.78       32.67     14.88 o 
   1  21   2        0.07      -12.86     12.86 o 
   2  21   2        5.22        7.17     14.14 o 
   3  21   2      192.86      231.47     36.37 o 
   4  21   2      126.13      114.82     27.99 o 
  -2  22   2       47.71       62.93     29.07 o 
  -1  22   2      165.30      166.64     37.62 o 
   0  22   2       17.57       24.13     16.00 o 
 -19   1   3        2.54      -27.15     27.15 o 
 -18   1   3       85.72       29.77     55.69 o 
 -17   1   3       23.59        7.37     25.03 o 
 -16   1   3      145.81      187.20     33.32 o 
 -15   1   3       99.41       71.75     26.42 o 
 -14   1   3        0.01        4.23     27.92 o 
 -13   1   3      132.86      125.17     20.89 o 
 -12   1   3     2005.09     1887.13     57.93 o 
 -11   1   3       48.38       48.92     12.25 o 
 -10   1   3      980.01      932.10     54.07 o 
  -9   1   3      743.38      670.04     57.05 o 
  -8   1   3      206.46      240.35     35.56 o 
  -7   1   3      633.96      650.40     23.26 o 
  -6   1   3       22.68       10.41      9.09 o 
  -5   1   3      272.99      282.01     17.17 o 
  -4   1   3      144.81      128.61     11.13 o 
  -2   1   3      756.19      759.08     21.88 o 
  -1   1   3       17.13        7.90      5.18 o 
   0   1   3      337.98      320.55     12.19 o 
   1   1   3      137.77      169.85      8.66 o 
   2   1   3     1875.25     2005.43     45.81 o 
   3   1   3      164.95      202.82     23.24 o 
   4   1   3     6730.87     7125.21    218.17 o 
   5   1   3        4.52       15.74      5.76 o 
   6   1   3        0.65       -2.89      4.45 o 
   7   1   3       28.97        9.30      5.83 o 
   8   1   3      207.62      211.33     18.14 o 
   9   1   3       97.23       93.90     12.59 o 
  10   1   3      118.80      124.89     14.86 o 
  11   1   3       59.70       86.63     13.42 o 
  12   1   3       55.46       45.69     12.22 o 
  13   1   3       17.52        5.69     10.87 o 
  14   1   3        3.09        1.97     11.06 o 
  15   1   3       17.16       18.80     15.70 o 
  16   1   3        4.91       19.65     22.40 o 
 -19   2   3        0.78      -23.28     23.28 o 
 -18   2   3       40.87       60.57     32.21 o 
 -17   2   3        0.01        6.32     24.58 o 
 -16   2   3      108.65      112.31     32.58 o 
 -15   2   3       58.41       69.94     76.31 o 
 -14   2   3      768.57      725.73     42.74 o 
 -13   2   3       55.81       41.87     15.81 o 
 -12   2   3      899.09      907.82     39.64 o 
 -11   2   3        3.48        7.44     17.78 o 
 -10   2   3        6.86       -6.73      6.73 o 
  -9   2   3       88.59       81.33     11.69 o 
  -8   2   3      295.44      234.89     16.30 o 
  -7   2   3        2.91       -1.15      4.38 o 
  -6   2   3     1860.19     1847.06     38.24 o 
  -5   2   3      342.68      354.52     12.90 o 
  -4   2   3      107.33      104.94     15.58 o 
  -3   2   3       28.72       18.75      4.91 o 
  -2   2   3        6.21        6.74      4.42 o 
  -1   2   3       58.44       21.70      8.41 o 
   0   2   3     2312.98     2252.26     66.01 o 
   1   2   3        0.01       -2.47      2.80 o 
   2   2   3      530.20      461.54     16.37 o 
   3   2   3     2549.19     2770.21     72.91 o 
   4   2   3      484.17      531.92     44.17 o 
   5   2   3      161.45      166.47     14.06 o 
   6   2   3     1277.24     1367.65     37.54 o 
   7   2   3      414.75      427.02     22.80 o 
   8   2   3      372.47      382.94     24.97 o 
   9   2   3      464.34      446.18     24.30 o 
  10   2   3       41.71       43.92     15.12 o 
  11   2   3        0.34        2.08      9.02 o 
  12   2   3       55.35       80.32     22.17 o 
  13   2   3        4.53        7.14     13.39 o 
  14   2   3       48.55       49.53     20.53 o 
  15   2   3        2.11      -15.50     15.50 o 
  16   2   3       45.28       17.34     18.22 o 
 -19   3   3      261.74      289.20     46.93 o 
 -18   3   3      281.42      284.92     42.83 o 
 -17   3   3       45.15        4.27     24.63 o 
 -16   3   3      103.22       32.65     25.76 o 
 -15   3   3       26.69       -3.27     15.96 o 
 -14   3   3      215.37      188.58     24.30 o 
 -13   3   3      166.50      194.00     23.24 o 
 -12   3   3      237.46      163.75     21.07 o 
 -11   3   3       97.60      115.95     17.95 o 
 -10   3   3       10.06        8.65     10.35 o 
  -9   3   3     1805.19     1799.77     49.37 o 
  -8   3   3      954.31      973.61     28.64 o 
  -7   3   3      456.24      462.05     20.45 o 
  -6   3   3       78.84       72.59      7.72 o 
  -5   3   3      634.92      698.55     19.97 o 
  -4   3   3      440.52      437.88     20.51 o 
  -3   3   3     1607.24     1648.43     36.17 o 
  -2   3   3       35.69       28.85      5.31 o 
  -1   3   3      257.10      268.96     22.62 o 
   0   3   3       73.15      107.54     11.59 o 
   1   3   3      366.87      351.73     15.65 o 
   2   3   3     3668.85     3504.72    110.13 o 
   3   3   3      984.94     1034.53     32.16 o 
   4   3   3       46.12       84.79     15.95 o 
   5   3   3      419.70      489.18     19.36 o 
   6   3   3      311.91      322.37     18.19 o 
   7   3   3      718.80      697.14     24.62 o 
   8   3   3        0.29        3.11      7.63 o 
   9   3   3      322.61      307.85     27.55 o 
  10   3   3       84.44       71.65     16.31 o 
  11   3   3       16.23       31.32     10.96 o 
  12   3   3      371.23      322.28     33.92 o 
  13   3   3       78.26       61.98     32.23 o 
  14   3   3        3.07       -4.63     13.21 o 
  15   3   3      153.04      158.38     24.93 o 
  16   3   3        1.48       -6.71     18.48 o 
 -19   4   3      137.03      120.23     35.76 o 
 -18   4   3       34.78      -33.11     46.73 o 
 -17   4   3        3.35      -22.71     22.71 o 
 -16   4   3        3.53      -27.89     27.89 o 
 -15   4   3      171.71      169.53     24.73 o 
 -14   4   3       55.75       72.13     24.74 o 
 -13   4   3       67.07       68.41     17.02 o 
 -12   4   3      598.79      624.82     36.29 o 
 -11   4   3      652.80      612.92     32.42 o 
 -10   4   3      467.58      515.99     31.33 o 
  -9   4   3      113.76       82.43     19.58 o 
  -8   4   3        0.59       -0.14      7.93 o 
  -7   4   3      702.08      755.05     34.26 o 
  -6   4   3     3073.35     3092.43     79.47 o 
  -5   4   3       36.06       47.39     20.17 o 
  -3   4   3      769.37      793.63     19.88 o 
  -2   4   3      163.42      164.87      9.01 o 
  -1   4   3     1093.67      977.11     21.66 o 
   0   4   3     2378.18     2469.53     45.41 o 
   1   4   3      995.29     1072.17     26.61 o 
   2   4   3      149.46      147.88     24.46 o 
   3   4   3       12.47       34.01      8.81 o 
   4   4   3      404.70      435.18     15.97 o 
   5   4   3     1265.96     1289.63     36.77 o 
   6   4   3      165.77      184.37     14.52 o 
   7   4   3      240.94      229.54     16.48 o 
   8   4   3     1433.08     1408.77     45.49 o 
   9   4   3     1361.36     1405.96     39.26 o 
  10   4   3      151.98      149.34     19.69 o 
  11   4   3        0.00      -10.46     10.46 o 
  12   4   3        4.57       -4.20     12.34 o 
  13   4   3      296.13      303.29     29.59 o 
  14   4   3      250.01      279.80     29.78 o 
  15   4   3       29.92       31.15     17.96 o 
  16   4   3      275.78      322.13     34.28 o 
 -18   5   3       85.48       52.39     42.53 o 
 -17   5   3       72.39       63.84     29.77 o 
 -16   5   3        0.50      -14.97     14.97 o 
 -15   5   3       36.76       34.56     16.97 o 
 -14   5   3       67.92       80.21     20.43 o 
 -13   5   3      909.75      853.35     39.55 o 
 -12   5   3       24.81       16.79     13.38 o 
 -11   5   3      230.34      241.61     23.00 o 
 -10   5   3       57.32       45.95     16.11 o 
  -9   5   3     1142.82     1172.61     47.24 o 
  -8   5   3       78.56       47.94     13.35 o 
  -7   5   3      369.85      382.77     37.08 o 
  -6   5   3      356.73      411.16     24.67 o 
  -5   5   3     2262.17     2237.78     43.21 o 
  -4   5   3      411.31      376.13     16.92 o 
  -3   5   3      446.95      419.92     13.45 o 
  -2   5   3      493.62      498.51     26.68 o 
  -1   5   3      115.91       96.82      9.73 o 
   0   5   3      772.24      792.12     27.57 o 
   1   5   3     2047.43     2092.14     42.06 o 
   2   5   3      880.72      877.93     37.35 o 
   3   5   3      279.96      345.40     17.53 o 
   4   5   3     1019.23     1091.94     25.59 o 
   5   5   3       54.66       25.10      7.49 o 
   6   5   3     2157.77     2045.89     44.52 o 
   7   5   3      308.80      325.91     23.95 o 
   8   5   3       22.90       18.97     11.00 o 
   9   5   3       27.37       33.68     12.66 o 
  10   5   3      315.91      275.29     25.67 o 
  11   5   3      687.80      703.14     40.83 o 
  12   5   3      289.03      281.87     28.59 o 
  13   5   3        5.63       -3.99     12.46 o 
  14   5   3       45.36       61.77     19.45 o 
  15   5   3      114.43      140.61     23.87 o 
  16   5   3      626.32      702.89     53.04 o 
 -18   6   3       46.27      -34.69     34.69 o 
 -17   6   3      119.44      149.05     50.15 o 
 -16   6   3       15.33       10.05     20.27 o 
 -15   6   3      126.19      106.34     29.69 o 
 -14   6   3       26.34       22.86     15.27 o 
 -13   6   3       85.49       69.93     17.62 o 
 -12   6   3     1379.18     1399.13     48.42 o 
 -11   6   3      529.24      551.95     32.84 o 
 -10   6   3      351.13      406.99     27.36 o 
  -9   6   3       94.91       98.28     17.93 o 
  -8   6   3        0.17        4.40      8.75 o 
  -7   6   3      635.02      591.23     25.02 o 
  -6   6   3       91.23       59.68      8.73 o 
  -5   6   3     1436.95     1404.42     31.46 o 
  -4   6   3       97.71      102.51      8.96 o 
  -3   6   3      285.42      265.48     11.70 o 
  -2   6   3     1266.53     1296.77     42.87 o 
  -1   6   3     1971.31     2008.62     44.15 o 
   0   6   3     1360.78     1328.24     24.82 o 
   1   6   3        0.70       -3.19      4.73 o 
   2   6   3     1777.96     1951.66     81.08 o 
   3   6   3        5.47       -5.25      7.86 o 
   4   6   3      176.04      168.42     13.84 o 
   5   6   3      738.80      752.25     29.34 o 
   6   6   3       60.11       63.60     12.55 o 
   7   6   3      158.50      143.25     17.25 o 
   8   6   3     2039.69     2018.62     57.22 o 
   9   6   3        6.50       -5.34      9.56 o 
  10   6   3       82.61       73.62     15.89 o 
  11   6   3      216.32      271.90     36.54 o 
  12   6   3      121.55      125.14     20.71 o 
  13   6   3      437.32      477.57     42.64 o 
  14   6   3       15.84      -10.83     15.16 o 
  15   6   3      484.48      504.13     40.54 o 
  16   6   3      149.87      149.68     26.48 o 
 -18   7   3        2.42      -23.44     38.57 o 
 -17   7   3        0.33      -19.19     19.19 o 
 -16   7   3       13.84       14.76     18.22 o 
 -15   7   3       99.06      144.62     27.90 o 
 -14   7   3      127.23      114.56     37.27 o 
 -13   7   3      369.91      372.31     38.31 o 
 -12   7   3       43.12       45.23     14.83 o 
 -11   7   3      337.68      370.41     27.37 o 
 -10   7   3      175.66      151.71     18.84 o 
  -9   7   3      341.25      348.07     23.80 o 
  -8   7   3      135.35      118.71     15.13 o 
  -7   7   3       54.82       68.89     11.29 o 
  -6   7   3      119.52      110.86     14.43 o 
  -5   7   3      795.00      847.04     22.66 o 
  -4   7   3     1645.01     1606.67     77.46 o 
  -3   7   3     1106.79     1033.26     33.49 o 
  -2   7   3     1156.95     1145.63     26.62 o 
  -1   7   3      835.84      787.65     47.67 o 
   0   7   3       50.12       26.49      7.36 o 
   1   7   3     2025.58     2072.58     42.97 o 
   2   7   3      542.19      524.11     32.31 o 
   3   7   3       11.43       23.34      5.77 o 
   4   7   3       14.57       36.59      8.61 o 
   5   7   3     1339.88     1364.27     45.78 o 
   6   7   3      687.07      653.14     32.66 o 
   7   7   3      205.53      197.84     42.32 o 
   8   7   3      498.44      510.56     31.91 o 
   9   7   3      109.76      120.34     18.08 o 
  10   7   3      755.07      782.02     40.57 o 
  11   7   3      510.83      549.91     37.07 o 
  12   7   3       16.09       11.18     14.02 o 
  13   7   3      114.35       83.74     19.89 o 
  14   7   3      124.04       65.18     26.30 o 
  15   7   3       11.28       11.25     19.32 o 
  16   7   3      293.70      285.29     38.44 o 
 -18   8   3       88.12       69.00     30.71 o 
 -17   8   3      343.84      345.16     45.01 o 
 -16   8   3      348.28      273.37     37.83 o 
 -15   8   3      221.08      269.81     48.38 o 
 -14   8   3      184.94      196.52     31.04 o 
 -13   8   3      151.64      127.38     25.34 o 
 -12   8   3      136.43      146.90     25.23 o 
 -11   8   3      267.88      179.73     31.90 o 
 -10   8   3      115.87      132.15     31.14 o 
  -9   8   3       44.23       76.09     29.88 o 
  -8   8   3        4.80       -5.98     19.39 o 
  -7   8   3      354.74      316.93     19.40 o 
  -6   8   3     1507.83     1522.89     34.35 o 
  -5   8   3     1265.81     1237.14     38.92 o 
  -4   8   3     1962.70     1944.62     50.97 o 
  -3   8   3      182.03      175.40      9.96 o 
  -2   8   3      204.22      191.61     11.24 o 
  -1   8   3      138.84      135.51      7.77 o 
   0   8   3      333.21      337.93     13.65 o 
   1   8   3      254.98      217.87     31.19 o 
   3   8   3     2274.08     2302.98     53.37 o 
   4   8   3      427.42      408.93     38.33 o 
   5   8   3      173.98      183.16     17.80 o 
   6   8   3      249.34      250.97     21.17 o 
   7   8   3       18.96        4.05      9.48 o 
   8   8   3        0.22       -8.76      8.76 o 
   9   8   3       12.10       -8.84     14.74 o 
  10   8   3       33.00       23.73     13.58 o 
  11   8   3        0.18       -6.84     12.09 o 
  12   8   3        1.78       -2.01     13.28 o 
  13   8   3      295.17      332.02     31.97 o 
  14   8   3      249.47      262.36     30.69 o 
  15   8   3      261.00      266.70     32.10 o 
 -18   9   3      109.21       83.19     43.26 o 
 -17   9   3      209.01      203.37     36.91 o 
 -16   9   3       23.39       49.12     24.64 o 
 -15   9   3      387.85      395.51     43.25 o 
 -14   9   3       47.23       58.23     20.55 o 
 -13   9   3      186.40      225.48     32.31 o 
 -12   9   3      257.46      199.99     29.95 o 
 -11   9   3      194.37      213.25     29.59 o 
 -10   9   3        3.44       -6.24     10.75 o 
  -9   9   3      188.07      171.43     24.42 o 
  -8   9   3      982.97     1003.09     47.65 o 
  -7   9   3       36.03       27.00     23.58 o 
  -6   9   3      235.11      244.86     25.66 o 
  -5   9   3       24.33       12.75      5.87 o 
  -4   9   3     1407.77     1294.89     38.33 o 
  -3   9   3     1138.98     1116.04     27.85 o 
  -2   9   3      286.16      297.89     14.89 o 
  -1   9   3      377.39      397.23     20.78 o 
   0   9   3      197.46      200.12     28.09 o 
   1   9   3      217.15      226.52     18.27 o 
   2   9   3      308.48      293.56     37.28 o 
   3   9   3       63.06       35.96     13.91 o 
   4   9   3      244.87      278.96     20.62 o 
   5   9   3      519.91      557.17     24.94 o 
   6   9   3        5.40       -8.27      8.27 o 
   7   9   3        4.03       -8.84      8.84 o 
   8   9   3       11.28        1.19     10.56 o 
   9   9   3      104.38       81.86     16.58 o 
  10   9   3      704.64      654.99     62.70 o 
  11   9   3      425.36      463.08     35.49 o 
  12   9   3      639.08      712.53     44.46 o 
  13   9   3       49.08       26.28     17.29 o 
  14   9   3       85.01       83.69     21.30 o 
  15   9   3        2.92       -7.19     23.10 o 
 -17  10   3        2.80        5.56     22.23 o 
 -16  10   3      128.05      121.03     29.87 o 
 -15  10   3       47.90       77.82     25.73 o 
 -14  10   3      303.54      308.58     51.58 o 
 -13  10   3      128.37      157.06     28.04 o 
 -12  10   3       12.98       14.88     16.28 o 
 -11  10   3       11.18       18.91     16.15 o 
 -10  10   3       33.82       10.64     14.62 o 
  -9  10   3        4.12       -0.23     10.62 o 
  -8  10   3      128.92      186.38     37.37 o 
  -7  10   3       29.42       21.54      6.20 o 
  -6  10   3      967.35      957.67     25.64 o 
  -5  10   3      254.45      274.54     13.49 o 
  -4  10   3      786.61      807.60     22.02 o 
  -3  10   3        2.57        0.96      6.94 o 
  -2  10   3        1.72        0.36      5.68 o 
  -1  10   3       31.63       37.36      8.81 o 
   0  10   3        3.55        2.22      5.95 o 
   1  10   3       12.69        7.54      7.38 o 
   3  10   3      127.58      148.31     13.70 o 
   4  10   3       64.79       77.00     11.78 o 
   5  10   3      211.83      238.98     19.02 o 
   6  10   3       12.03       12.33     10.10 o 
   7  10   3        1.15       -6.70      8.76 o 
   8  10   3       45.27       34.95     12.87 o 
   9  10   3      245.75      235.72     33.50 o 
  10  10   3      123.67      135.60     21.19 o 
  11  10   3       53.56       60.16     17.94 o 
  12  10   3      178.70      169.90     25.19 o 
  13  10   3        9.91        4.86     22.14 o 
  14  10   3       62.79       54.46     22.05 o 
  15  10   3        7.64      -12.83     36.37 o 
 -17  11   3        2.30        8.85     26.53 o 
 -16  11   3       44.93       46.42     25.66 o 
 -15  11   3        0.02        6.17     19.38 o 
 -14  11   3       52.83       59.70     23.07 o 
 -13  11   3       25.26      107.71     25.17 o 
 -12  11   3       39.65       43.15     19.24 o 
 -11  11   3        0.02       29.34     27.61 o 
 -10  11   3       58.58       41.90     17.59 o 
  -9  11   3      421.17      412.53     37.37 o 
  -8  11   3      143.10      133.03     11.40 o 
  -7  11   3      115.81      113.32     19.33 o 
  -6  11   3       83.11       71.49     11.65 o 
  -5  11   3      891.42      882.37     28.74 o 
  -4  11   3       16.71       23.10      6.54 o 
  -3  11   3     1716.23     1674.30     46.36 o 
  -2  11   3        3.19        3.39      6.36 o 
  -1  11   3      167.24      172.10     16.71 o 
   0  11   3        2.44        0.82      5.94 o 
   1  11   3       52.49       46.29     14.42 o 
   2  11   3      150.13      164.15     19.53 o 
   3  11   3        0.05        4.43      8.92 o 
   4  11   3        0.44       -7.69      7.89 o 
   5  11   3       81.51      104.61     13.92 o 
   6  11   3       77.21       39.47     12.86 o 
   7  11   3       33.98       40.32     12.92 o 
   8  11   3       19.22       27.31     12.41 o 
   9  11   3        0.00        1.81     12.63 o 
  10  11   3       32.17       27.69     14.87 o 
  11  11   3       18.26       -6.29     16.39 o 
  12  11   3       31.93       32.57     16.29 o 
  13  11   3      179.88      152.02     25.87 o 
  14  11   3       78.69       82.62     22.70 o 
 -16  12   3       14.71        6.62     29.83 o 
 -15  12   3       86.53      157.44     66.45 o 
 -14  12   3       55.40       49.81     22.17 o 
 -13  12   3       85.77      108.78     24.56 o 
 -12  12   3       53.21       75.34     32.16 o 
 -11  12   3        2.66       23.75     17.65 o 
 -10  12   3        7.66        5.61     18.09 o 
  -9  12   3      201.90      190.30     33.80 o 
  -8  12   3      468.57      406.13     19.80 o 
  -7  12   3      121.63      127.87     12.35 o 
  -6  12   3     1463.29     1463.86     36.70 o 
  -5  12   3       93.78       91.29     10.11 o 
  -4  12   3        1.13       -5.56      5.56 o 
  -3  12   3       14.15       -2.41      8.13 o 
  -2  12   3     1222.44     1171.11     44.70 o 
  -1  12   3       81.52       91.69     11.79 o 
   0  12   3        0.59       -6.56      6.56 o 
   1  12   3      252.40      258.90     23.13 o 
   2  12   3        4.69        2.97      8.43 o 
   3  12   3        0.01       -4.44      8.98 o 
   4  12   3      169.67      206.98     21.53 o 
   5  12   3       16.26        7.85     14.93 o 
   6  12   3      174.04      169.91     24.40 o 
   7  12   3       53.53       32.78     14.90 o 
   8  12   3      451.86      451.23     32.03 o 
   9  12   3        2.73      -12.12     12.16 o 
  10  12   3       15.18        5.07     15.12 o 
  11  12   3      285.37      283.74     30.45 o 
  12  12   3      139.60      124.13     23.15 o 
  13  12   3      111.62      147.79     46.27 o 
  14  12   3      206.17       51.56     49.87 o 
 -15  13   3      202.73      246.96     38.68 o 
 -14  13   3       47.78       93.29     27.15 o 
 -13  13   3       36.93       43.28     28.59 o 
 -12  13   3       52.88       40.97     21.32 o 
 -11  13   3       20.70       21.24     17.77 o 
 -10  13   3       10.61       -3.55     14.44 o 
  -9  13   3      365.68      322.50     29.77 o 
  -8  13   3       77.74       86.33     11.36 o 
  -7  13   3       66.14       42.40     14.38 o 
  -6  13   3       42.43       36.26     10.03 o 
  -5  13   3      559.77      520.57     21.80 o 
  -4  13   3      186.30      187.52     13.96 o 
  -3  13   3      823.95      818.27     25.16 o 
  -2  13   3      658.34      660.77     26.39 o 
  -1  13   3       53.95       61.57     10.80 o 
   0  13   3      132.22      131.58     14.49 o 
   1  13   3      106.94      103.02     16.74 o 
   2  13   3      193.04      174.75     21.33 o 
   3  13   3       24.69       30.73     12.45 o 
   4  13   3      116.27       86.86     16.27 o 
   5  13   3       11.09        7.70     11.76 o 
   6  13   3       14.98       -0.12     13.17 o 
   7  13   3      142.28      133.54     23.03 o 
   8  13   3       56.15       42.56     41.66 o 
   9  13   3       57.24       73.74     20.98 o 
  10  13   3       83.03       67.08     29.56 o 
  11  13   3       49.57       80.76     33.20 o 
  12  13   3       16.70       45.23     29.70 o 
  13  13   3      170.40      191.12     43.01 o 
 -15  14   3       11.66      -18.67     33.76 o 
 -14  14   3       73.41       58.84     28.53 o 
 -13  14   3      110.23      129.39     28.99 o 
 -12  14   3        0.62       11.71     18.28 o 
 -11  14   3      104.46       64.27     34.77 o 
 -10  14   3       56.80       29.86     25.60 o 
  -9  14   3        0.52        4.86      7.58 o 
  -8  14   3       30.64       25.93      9.25 o 
  -7  14   3      245.66      249.19     18.13 o 
  -6  14   3       39.66       26.32      9.73 o 
  -5  14   3      383.60      380.32     22.43 o 
  -4  14   3        0.44        6.53      6.94 o 
  -3  14   3        5.24       12.07      7.12 o 
  -2  14   3        2.99       -7.37      7.37 o 
  -1  14   3     1109.24     1146.21     35.00 o 
   0  14   3       27.42       25.23      9.52 o 
   1  14   3        1.52       11.20     10.74 o 
   2  14   3      566.98      548.46     52.01 o 
   3  14   3      191.48      206.26     19.87 o 
   4  14   3      256.09      273.06     25.44 o 
   5  14   3      134.37      140.19     21.59 o 
   6  14   3      217.42      230.87     55.95 o 
   7  14   3        0.28      -11.95     11.95 o 
   8  14   3      368.06      469.46     58.44 o 
   9  14   3       83.09       90.88     31.65 o 
  10  14   3        2.54       12.73     25.78 o 
  11  14   3      266.64      367.59     56.52 o 
  12  14   3        3.42        1.06     28.61 o 
 -14  15   3       75.04      109.30     49.06 o 
 -13  15   3        9.20        9.31     36.79 o 
 -12  15   3      167.86      235.37     34.52 o 
 -11  15   3      127.58      146.68     23.30 o 
 -10  15   3      474.57      501.30     37.85 o 
  -9  15   3       67.85      110.49     13.02 o 
  -8  15   3       14.54       22.39      9.46 o 
  -7  15   3      306.52      270.86     22.78 o 
  -6  15   3       88.26       81.20     12.25 o 
  -5  15   3       96.83       87.82     12.86 o 
  -4  15   3      619.59      595.00     24.08 o 
  -3  15   3       57.31       61.90     10.32 o 
  -2  15   3      136.46      148.30     16.80 o 
  -1  15   3        1.08       10.70      8.78 o 
   0  15   3      869.78      877.18     32.86 o 
   1  15   3       34.59       33.25     12.70 o 
   2  15   3        2.73       10.71     11.90 o 
   3  15   3      171.57      169.25     18.46 o 
   4  15   3        3.90        8.68     16.40 o 
   5  15   3      317.65      322.96     46.72 o 
   6  15   3       14.94       50.14     25.76 o 
   7  15   3      121.13      108.90     32.71 o 
   8  15   3        1.50       21.81     25.72 o 
   9  15   3      149.40      158.69     37.63 o 
  10  15   3      378.19      431.46     60.17 o 
  11  15   3       20.37       33.15     29.06 o 
 -13  16   3       48.78       77.92     29.11 o 
 -12  16   3       11.99       30.70     42.43 o 
 -11  16   3      459.12      469.00     57.64 o 
 -10  16   3        0.71        3.22     14.45 o 
  -9  16   3       22.08       22.57     12.54 o 
  -8  16   3       80.97       86.38     13.09 o 
  -7  16   3      289.47      283.75     62.13 o 
  -6  16   3      115.35      144.32     30.87 o 
  -5  16   3       64.86       72.92     12.56 o 
  -4  16   3       37.18       35.62      9.49 o 
  -3  16   3       90.74       84.80     11.80 o 
  -2  16   3      401.50      414.81     22.39 o 
  -1  16   3      538.80      587.98     28.70 o 
   0  16   3      221.07      218.37     23.10 o 
   1  16   3        5.39       -1.55     10.42 o 
   2  16   3       25.15       28.76     39.17 o 
   3  16   3      366.25      295.85     29.47 o 
   4  16   3      189.74      200.90     38.18 o 
   5  16   3        6.10       -6.37     20.22 o 
   6  16   3       92.60      112.80     34.92 o 
   7  16   3      217.45      276.66     47.96 o 
   8  16   3      181.84      155.62     40.15 o 
   9  16   3       31.60       27.94     28.33 o 
  10  16   3      106.78       72.00     35.22 o 
  11  16   3       92.28      117.68     38.45 o 
 -12  17   3        9.79      -19.90     19.90 o 
 -11  17   3        2.11        5.71     19.79 o 
 -10  17   3       69.81       52.92     18.05 o 
  -9  17   3       59.66       70.15     20.62 o 
  -8  17   3      324.27      347.69     34.50 o 
  -7  17   3       58.96       70.46     15.95 o 
  -6  17   3       37.95       39.71     11.13 o 
  -5  17   3       77.82       83.08     15.83 o 
  -4  17   3      283.35      372.06     28.26 o 
  -3  17   3        3.30       -2.24      9.98 o 
  -2  17   3       80.12       77.28     15.64 o 
  -1  17   3       77.38       80.77     16.74 o 
   0  17   3      120.49      113.42     19.10 o 
   1  17   3       56.61       51.68     16.09 o 
   2  17   3      503.18      545.52     50.82 o 
   3  17   3      294.19      308.98     31.25 o 
   4  17   3      276.30      304.78     50.57 o 
   5  17   3      391.70      360.11     40.18 o 
   6  17   3       58.85       76.79     32.85 o 
   7  17   3      205.62      199.35     44.32 o 
   8  17   3        1.37      -23.12     24.11 o 
   9  17   3        3.67       25.27     28.00 o 
  10  17   3      340.11      534.48     68.76 o 
 -11  18   3      399.55      317.68     60.24 o 
 -10  18   3      219.93      188.96     46.71 o 
  -9  18   3        6.65       16.03     19.75 o 
  -8  18   3        1.72       -0.86     10.96 o 
  -7  18   3      125.20      118.85     17.73 o 
  -6  18   3       94.48       99.16     17.12 o 
  -5  18   3       79.99       82.88     15.86 o 
  -4  18   3       78.26       84.00     24.28 o 
  -3  18   3        1.53       -9.49     11.02 o 
  -2  18   3       98.08       81.75     16.79 o 
  -1  18   3      186.47      219.22     24.44 o 
   0  18   3      336.70      390.49     31.78 o 
   1  18   3      180.86      170.78     33.05 o 
   2  18   3      579.67      584.70     39.53 o 
   3  18   3      163.23      192.13     34.73 o 
   4  18   3      385.49      500.75     40.49 o 
   5  18   3      121.65       85.29     25.39 o 
   6  18   3        0.04       -5.47     17.72 o 
   7  18   3        6.04       -5.49     24.30 o 
   8  18   3      105.78       76.38     35.84 o 
 -10  19   3      197.19      152.95     45.36 o 
  -9  19   3      233.50      273.49     53.58 o 
  -8  19   3      117.06      124.41     58.83 o 
  -7  19   3       11.94       10.33     12.23 o 
  -6  19   3        6.11        0.53     15.27 o 
  -5  19   3        0.38        6.92     12.34 o 
  -4  19   3        1.07       -4.10     11.87 o 
  -3  19   3      487.16      526.69     35.97 o 
  -2  19   3        6.53        3.94     12.58 o 
  -1  19   3       52.64       53.28     16.50 o 
   0  19   3      132.52      115.74     20.31 o 
   1  19   3        1.34       -6.20     13.76 o 
   2  19   3      117.71      176.62     24.79 o 
   3  19   3      273.32      236.15     29.30 o 
   4  19   3       52.16       79.50     25.10 o 
   5  19   3        0.02        2.48     19.04 o 
   6  19   3      157.41      179.75     33.32 o 
   7  19   3        1.69      -11.47     19.13 o 
  -8  20   3        2.93       11.43     14.71 o 
  -7  20   3      136.64      122.90     21.68 o 
  -6  20   3      282.54      271.56     35.90 o 
  -5  20   3        0.75       19.80     15.48 o 
  -4  20   3       18.41       42.90     15.46 o 
  -3  20   3        6.98       13.62     13.15 o 
  -2  20   3        0.25       -3.17     12.91 o 
  -1  20   3       96.63      111.38     22.01 o 
   0  20   3       28.47       26.59     16.28 o 
   1  20   3       19.72       13.35     15.65 o 
   2  20   3       80.97       52.53     16.93 o 
   3  20   3       21.03       12.17     14.03 o 
   4  20   3       25.15       11.19     20.47 o 
   5  20   3       22.49       27.07     22.68 o 
  -5  21   3       35.06       35.08     16.14 o 
  -4  21   3        1.74        6.67     14.28 o 
  -3  21   3      128.00      122.34     24.27 o 
  -2  21   3       24.49       11.29     15.18 o 
  -1  21   3       63.45       52.77     18.02 o 
   0  21   3      208.13      211.41     54.99 o 
   1  21   3       87.23       83.41     20.51 o 
   2  21   3        6.14      -12.34     13.71 o 
   3  21   3      787.14      847.35     48.42 o 
 -19   0   4      110.99       -2.61     41.38 o 
 -18   0   4       30.98       63.45     42.21 o 
 -17   0   4       21.36       32.03     37.18 o 
 -16   0   4     1298.12     1392.67     99.81 o 
 -15   0   4      383.72      325.81     53.36 o 
 -14   0   4       80.42       42.95     20.53 o 
 -13   0   4      567.68      536.28     48.23 o 
 -12   0   4      655.78      630.15     47.26 o 
 -11   0   4     1351.50     1361.68     56.38 o 
 -10   0   4     3329.38     3217.09     91.97 o 
  -9   0   4      116.64       78.04     16.26 o 
  -8   0   4     2034.60     1934.14     76.32 o 
  -7   0   4     1318.97     1202.90     61.50 o 
  -6   0   4      653.41      719.47     26.15 o 
  -5   0   4      383.88      360.66     25.13 o 
  -4   0   4        5.09       -3.51      6.08 o 
  -3   0   4       53.56       79.35     13.05 o 
  -2   0   4     6637.54     6582.85    204.78 o 
  -1   0   4     1174.15     1102.08     36.40 o 
   0   0   4     2093.54     2144.53     46.18 o 
   1   0   4      133.45      123.79     11.40 o 
   2   0   4     5003.26     4998.23    114.86 o 
   3   0   4      276.54      311.10     37.50 o 
   4   0   4      577.48      607.87     47.54 o 
   5   0   4      792.89      808.88     35.69 o 
   6   0   4        4.56       -6.75     17.33 o 
   7   0   4     1048.59      924.98     42.16 o 
   8   0   4       73.71       49.04     14.77 o 
   9   0   4      152.70      188.69     48.30 o 
  10   0   4      429.81      463.13     38.75 o 
  11   0   4       67.22       35.71     16.08 o 
  12   0   4        9.61       21.27     25.44 o 
  13   0   4      970.20     1008.09     55.18 o 
  14   0   4        8.61      -11.80     15.54 o 
  15   0   4       20.86       49.63     29.67 o 
 -19   1   4      575.51      582.47     58.26 o 
 -18   1   4        2.02      -23.80     23.80 o 
 -17   1   4       58.31       39.05     26.68 o 
 -16   1   4        0.02       -8.09     21.02 o 
 -15   1   4      456.42      465.97     36.46 o 
 -14   1   4      454.09      485.60     39.78 o 
 -13   1   4      302.28      326.19     25.04 o 
 -12   1   4       31.21       18.96     11.09 o 
 -11   1   4     1137.40     1124.45     36.34 o 
 -10   1   4      335.76      340.63     34.62 o 
  -9   1   4     1843.45     1748.63     59.82 o 
  -8   1   4       20.54       14.39      6.98 o 
  -7   1   4       63.93       97.94      9.39 o 
  -6   1   4        0.18       -0.34      3.80 o 
  -5   1   4     1412.21     1362.99     31.99 o 
  -4   1   4     2779.65     2882.09     52.21 o 
  -3   1   4      712.66      835.97     28.47 o 
  -2   1   4     3204.36     3409.25     58.43 o 
  -1   1   4      388.36      419.13     12.81 o 
   0   1   4      560.11      503.77     22.06 o 
   1   1   4     3330.65     3258.23     80.68 o 
   2   1   4     1840.22     1894.37     30.77 o 
   3   1   4       64.84       60.09      8.58 o 
   4   1   4      169.69      159.85     20.71 o 
   5   1   4     3253.49     3353.23     90.46 o 
   6   1   4      896.68      851.25     31.41 o 
   7   1   4       46.39       60.73     10.60 o 
   8   1   4       50.48       54.02     12.78 o 
   9   1   4       65.62       65.97     13.33 o 
  10   1   4      916.76      917.83     44.65 o 
  11   1   4      247.36      324.87     24.01 o 
  12   1   4       41.66       52.82     13.68 o 
  13   1   4        5.71        9.45     11.74 o 
  14   1   4        4.96       -5.34     12.54 o 
  15   1   4      106.30      106.42     25.40 o 
  16   1   4      161.31      188.27     44.40 o 
 -19   2   4       96.39       74.78     63.97 o 
 -18   2   4       21.24        5.46     26.74 o 
 -17   2   4       15.94        4.14     24.69 o 
 -16   2   4      575.45      651.00     43.70 o 
 -15   2   4      243.13      298.79     30.44 o 
 -14   2   4        0.02       15.84     14.35 o 
 -13   2   4      600.52      576.40     36.74 o 
 -12   2   4     1168.77     1099.98     37.18 o 
 -11   2   4        4.27        4.09      9.29 o 
 -10   2   4      129.90      119.93     17.27 o 
  -9   2   4        0.05       -4.94      6.40 o 
  -8   2   4      596.73      557.35     24.61 o 
  -7   2   4        0.69        2.12      4.83 o 
  -6   2   4       34.72       24.29      5.15 o 
  -5   2   4      289.82      254.16     12.86 o 
  -4   2   4      482.73      571.36     22.43 o 
  -2   2   4      450.94      419.67     17.20 o 
  -1   2   4     4869.58     4983.48     63.09 o 
   0   2   4        2.57        0.97      3.41 o 
   1   2   4        0.08        1.41      3.48 o 
   2   2   4       56.45       64.23      7.09 o 
   3   2   4        0.57       -1.17      4.92 o 
   4   2   4     3028.46     2996.00     65.45 o 
   5   2   4     1540.16     1656.53     43.62 o 
   6   2   4     1726.79     1617.03     69.43 o 
   7   2   4      825.06      779.00     27.13 o 
   8   2   4      198.36      209.95     17.45 o 
   9   2   4      566.55      601.58     29.49 o 
  10   2   4       50.49       46.81     11.56 o 
  11   2   4      205.25      181.23     18.80 o 
  12   2   4       77.02      105.40     16.49 o 
  13   2   4       29.23       34.14     12.91 o 
  14   2   4       27.39       55.55     18.61 o 
  15   2   4       12.40        1.88     16.43 o 
 -19   3   4       80.76       45.85     31.78 o 
 -18   3   4        2.96      -30.61     30.61 o 
 -17   3   4       71.46       83.67     29.70 o 
 -16   3   4      270.39      210.09     28.45 o 
 -15   3   4       54.92       71.88     20.08 o 
 -14   3   4       70.51      109.81     20.44 o 
 -13   3   4        0.16       -7.83     11.31 o 
 -12   3   4       15.49       30.35     13.72 o 
 -11   3   4      436.86      444.68     30.37 o 
 -10   3   4      281.06      288.89     28.42 o 
  -9   3   4      272.26      284.38     28.96 o 
  -8   3   4      282.93      256.64     19.52 o 
  -7   3   4      580.76      521.05     27.81 o 
  -6   3   4      684.57      703.57     20.21 o 
  -5   3   4     1191.07     1253.33     30.25 o 
  -4   3   4       19.23       12.39      5.09 o 
  -3   3   4      558.70      516.45     20.64 o 
  -2   3   4      324.21      417.82     15.67 o 
  -1   3   4      247.46      265.40     12.93 o 
   0   3   4       52.83       65.63      5.48 o 
   1   3   4      802.14      713.82     17.90 o 
   2   3   4      144.99      178.63     10.35 o 
   3   3   4       24.45       32.43      8.01 o 
   4   3   4     1202.42     1285.50     64.68 o 
   5   3   4       55.66       34.62     12.61 o 
   6   3   4      350.75      407.74     24.22 o 
   7   3   4        1.87        4.84      7.40 o 
   8   3   4       17.52       -0.74      8.39 o 
   9   3   4       18.39       12.56      9.06 o 
  10   3   4      280.93      255.32     20.97 o 
  11   3   4       27.39        2.02     10.09 o 
  12   3   4      136.77      124.93     17.72 o 
  13   3   4        1.97      -11.79     11.79 o 
  14   3   4       59.56       39.14     17.71 o 
  15   3   4       11.10        8.85     16.26 o 
 -19   4   4       89.39       73.13     47.73 o 
 -18   4   4       50.65       93.52     46.49 o 
 -17   4   4      216.80      226.97     30.39 o 
 -16   4   4        4.44       -5.19     16.11 o 
 -15   4   4       83.48      103.57     23.01 o 
 -14   4   4      328.22      332.55     30.80 o 
 -13   4   4      422.34      368.61     30.55 o 
 -12   4   4      267.50      268.39     25.43 o 
 -11   4   4       16.93        4.27     12.48 o 
 -10   4   4      226.38      240.43     22.09 o 
  -9   4   4        4.43        6.58      8.20 o 
  -8   4   4      380.74      312.74     21.26 o 
  -7   4   4       49.94       25.87      9.88 o 
  -6   4   4      159.24      150.58     11.17 o 
  -5   4   4     1182.71     1272.65     26.43 o 
  -4   4   4      685.79      773.09     25.19 o 
  -3   4   4     1554.20     1634.10     36.69 o 
  -2   4   4        1.14       -0.91      3.52 o 
  -1   4   4      483.09      473.03     16.57 o 
   0   4   4      373.71      463.33     17.25 o 
   1   4   4       77.20       82.43      9.91 o 
   2   4   4      606.77      619.61     22.12 o 
   3   4   4      305.71      324.82     22.46 o 
   4   4   4       81.20       91.74      9.76 o 
   5   4   4       61.76       56.52      9.28 o 
   6   4   4      843.69      901.55     28.59 o 
   7   4   4       24.67       28.84      9.14 o 
   8   4   4        0.51       10.69      8.66 o 
   9   4   4      134.97      127.49     25.14 o 
  10   4   4        1.80       -5.01      9.42 o 
  11   4   4        2.42      -10.62     11.09 o 
  12   4   4      216.84      203.16     31.67 o 
  13   4   4       47.42       44.84     16.50 o 
  14   4   4       16.27       10.35     16.21 o 
  15   4   4       48.02       48.48     19.69 o 
 -18   5   4       84.05      113.89     31.34 o 
 -17   5   4       50.29       71.63     27.16 o 
 -16   5   4        5.52       -8.03     18.99 o 
 -15   5   4       60.34       64.64     19.10 o 
 -14   5   4      107.03       93.27     19.58 o 
 -13   5   4      261.26      306.41     27.98 o 
 -12   5   4        0.46       -1.25     12.27 o 
 -11   5   4      612.85      604.61     33.91 o 
 -10   5   4       24.16       21.77     12.22 o 
  -9   5   4      311.82      337.60     23.76 o 
  -8   5   4       42.25       14.37      7.11 o 
  -7   5   4        2.99       -0.19      5.47 o 
  -6   5   4      305.93      166.22     27.13 o 
  -5   5   4     1324.80     1242.62     40.04 o 
  -4   5   4      123.49      190.78     20.94 o 
  -3   5   4        1.09        4.44      4.65 o 
  -2   5   4      102.73      120.28     10.63 o 
  -1   5   4      810.70      825.13     24.23 o 
   0   5   4      612.25      661.15     27.05 o 
   1   5   4       55.18       72.98      9.56 o 
   2   5   4       23.24       13.16      6.72 o 
   3   5   4      770.03      789.85     25.13 o 
   4   5   4       11.38       16.51      7.51 o 
   5   5   4        0.10       -4.36      6.26 o 
   6   5   4       10.85       17.04      8.89 o 
   7   5   4      242.01      249.44     20.66 o 
   8   5   4      688.87      658.78     31.02 o 
   9   5   4       35.48       20.40     15.07 o 
  10   5   4       28.97        1.25     11.28 o 
  11   5   4        6.31      -10.53     10.53 o 
  12   5   4       24.96       32.56     15.91 o 
  13   5   4       50.37       50.19     22.99 o 
  14   5   4        0.00        2.26     14.31 o 
  15   5   4      145.52      146.78     26.93 o 
 -18   6   4       83.70        9.52     24.06 o 
 -17   6   4       15.00        7.59     22.98 o 
 -16   6   4       15.41       38.24     20.37 o 
 -15   6   4        1.52       17.18     18.11 o 
 -14   6   4       94.61      104.25     25.07 o 
 -13   6   4      113.78      121.63     20.09 o 
 -12   6   4      145.07      112.08     18.16 o 
 -11   6   4        0.01        1.81     10.35 o 
 -10   6   4        4.55        1.26      9.60 o 
  -9   6   4       65.45       62.12     16.64 o 
  -8   6   4      159.33      167.54     20.29 o 
  -7   6   4        9.13        3.05      4.84 o 
  -5   6   4        7.11        9.87      6.27 o 
  -4   6   4       10.32        6.26      4.62 o 
  -3   6   4        2.51        3.31      4.68 o 
  -2   6   4      104.59      111.80     10.08 o 
  -1   6   4      186.00      224.87     14.60 o 
   0   6   4        0.08        2.48      5.33 o 
   1   6   4      284.35      269.72     17.09 o 
   2   6   4      221.19      227.97     18.63 o 
   3   6   4      146.96      153.22     13.71 o 
   4   6   4        4.27       -1.60     13.95 o 
   5   6   4      547.55      582.20     27.90 o 
   6   6   4      156.99      141.24     17.10 o 
   7   6   4      215.47      221.70     22.44 o 
   8   6   4      291.93      238.32     26.32 o 
   9   6   4      219.45      186.05     22.34 o 
  10   6   4       17.63       21.61     13.27 o 
  11   6   4       14.45       11.81     13.98 o 
  12   6   4      239.47      269.32     40.55 o 
  13   6   4       57.94      104.09     22.02 o 
  14   6   4       13.93        3.82     16.70 o 
  15   6   4      122.71      126.09     26.25 o 
 -18   7   4      358.51      335.52     45.31 o 
 -17   7   4      224.23      263.57     98.68 o 
 -16   7   4        0.25      -13.11     15.69 o 
 -15   7   4      190.02      174.50     36.36 o 
 -14   7   4       33.19       60.42     21.72 o 
 -13   7   4       14.39       20.74     17.69 o 
 -12   7   4      174.03      151.43     25.35 o 
 -11   7   4      542.70      423.56     38.25 o 
 -10   7   4      205.58      251.80     29.57 o 
  -9   7   4       86.41       58.77     16.01 o 
  -8   7   4      580.68      539.31     47.06 o 
  -7   7   4       29.67       22.96      7.89 o 
  -6   7   4       21.57       37.67     10.11 o 
  -5   7   4      510.01      482.64     23.34 o 
  -3   7   4      242.69      223.77     13.39 o 
  -2   7   4        8.59        6.92      5.05 o 
  -1   7   4       54.34       39.06      7.40 o 
   0   7   4       27.69       20.69      6.70 o 
   1   7   4      423.03      472.63     29.07 o 
   2   7   4       37.82       43.68      8.94 o 
   3   7   4       39.81       19.22      9.51 o 
   4   7   4        1.59       25.51     10.09 o 
   5   7   4       93.92       99.01     42.06 o 
   6   7   4      101.22       94.05     15.30 o 
   7   7   4      296.96      225.11     22.83 o 
   8   7   4      962.70      822.55     36.84 o 
   9   7   4        1.22       -4.42     11.31 o 
  10   7   4        6.51        6.80     12.45 o 
  11   7   4        2.24       -8.93     14.42 o 
  12   7   4       27.18       -8.19     13.37 o 
  13   7   4       15.80       10.82     16.02 o 
  14   7   4      228.98      241.27     30.48 o 
  15   7   4       49.75       82.72     26.18 o 
 -18   8   4       21.40       -2.89     29.27 o 
 -17   8   4        5.99        6.06     27.22 o 
 -16   8   4        3.62       15.88     19.68 o 
 -15   8   4       97.17       90.80     26.04 o 
 -14   8   4      186.41      218.08     33.01 o 
 -13   8   4       12.62       -0.97     24.87 o 
 -12   8   4      207.02      221.85     31.30 o 
 -11   8   4       57.95       82.59     27.22 o 
 -10   8   4       12.15        9.53     15.09 o 
  -9   8   4       18.25       23.00     13.99 o 
  -8   8   4        3.35        3.57      9.73 o 
  -7   8   4     1443.74     1466.12     47.29 o 
  -6   8   4      187.56      193.26     23.16 o 
  -5   8   4      154.99      222.45     24.79 o 
  -4   8   4        4.04        7.55      6.33 o 
  -3   8   4      124.45       48.18     61.17 o 
  -1   8   4      138.07      147.10     17.46 o 
   0   8   4        1.27       10.18      5.85 o 
   1   8   4       18.06       14.44      4.74 o 
   2   8   4       50.34       56.64     10.37 o 
   3   8   4      223.04      201.40     26.59 o 
   4   8   4      373.09      422.74     28.93 o 
   5   8   4       44.62       40.39     13.06 o 
   6   8   4        3.73        1.44      9.88 o 
   7   8   4      191.72      154.41     19.35 o 
   8   8   4      315.83      312.71     30.88 o 
   9   8   4        3.01       -9.82     11.07 o 
  10   8   4      676.98      692.87     42.66 o 
  11   8   4       24.12       30.16     15.53 o 
  12   8   4      569.60      542.29     59.66 o 
  13   8   4      290.60      367.28     35.36 o 
  14   8   4      138.24      147.55     26.88 o 
 -17   9   4        0.02       -4.43     20.82 o 
 -16   9   4        4.04       26.82     25.70 o 
 -15   9   4      238.29      308.75     39.16 o 
 -14   9   4       80.17       74.78     23.99 o 
 -13   9   4     1308.59     1306.61     64.80 o 
 -12   9   4       21.35       11.61     14.51 o 
 -11   9   4        1.34        6.73     13.36 o 
 -10   9   4       94.85      117.69     23.09 o 
  -9   9   4        1.03      -10.96     10.96 o 
  -8   9   4      567.83      532.26     48.24 o 
  -7   9   4       12.96       -5.06      7.90 o 
  -6   9   4      599.92      658.84     37.17 o 
  -5   9   4       38.30       42.68      9.83 o 
  -4   9   4       15.71        6.22      7.82 o 
  -3   9   4     1314.39      600.86     50.10 o 
  -1   9   4       32.82        2.95      7.24 o 
   1   9   4       49.19       77.26      9.36 o 
   2   9   4      520.70      551.19     27.42 o 
   3   9   4       32.60       34.42     11.26 o 
   4   9   4       18.45        4.14     11.49 o 
   5   9   4      742.62      694.88     44.88 o 
   6   9   4      334.74      462.80     38.54 o 
   7   9   4      180.66      195.33     21.89 o 
   8   9   4       51.59       61.01     14.99 o 
   9   9   4      213.73      272.39     27.24 o 
  10   9   4       15.56       27.43     15.00 o 
  11   9   4       66.52       81.67     19.81 o 
  12   9   4        8.11      -13.84     30.50 o 
  13   9   4       49.54       25.15     17.51 o 
  14   9   4      124.36      117.91     28.18 o 
 -17  10   4      395.40      364.99     46.47 o 
 -16  10   4        3.20       31.84     21.35 o 
 -15  10   4      215.13      247.32     37.06 o 
 -14  10   4       51.28       76.49     24.18 o 
 -13  10   4      131.64      128.47     26.17 o 
 -12  10   4       29.87       30.32     17.50 o 
 -11  10   4       12.96       14.79     15.89 o 
 -10  10   4      650.41      574.83     45.83 o 
  -9  10   4        1.04        3.97     12.24 o 
  -8  10   4      251.12      226.23     27.59 o 
  -7  10   4     1556.37     1495.64     49.92 o 
  -6  10   4     1800.31     1682.86     45.45 o 
  -5  10   4      279.49      259.03     19.87 o 
  -4  10   4      544.73      560.91     33.77 o 
  -3  10   4      896.95      793.25     34.07 o 
  -2  10   4     1125.14     1139.38     46.73 o 
  -1  10   4      500.74      473.49     16.59 o 
   0  10   4      123.55      111.65     11.01 o 
   1  10   4      475.15      463.38     20.47 o 
   2  10   4      229.73      198.35     21.66 o 
   3  10   4      409.03      347.19     28.35 o 
   4  10   4      883.22      904.41     37.31 o 
   5  10   4      181.84      206.07     22.06 o 
   6  10   4      314.90      249.13     29.07 o 
   7  10   4      156.79      138.61     23.61 o 
   8  10   4      168.25      193.59     26.74 o 
   9  10   4       17.68       20.88     15.93 o 
  10  10   4       84.67       75.49     18.85 o 
  11  10   4        0.94      -12.34     15.49 o 
  12  10   4       64.85       29.42     18.02 o 
  13  10   4      557.96      693.36     62.47 o 
 -17  11   4      169.75      109.42     38.99 o 
 -16  11   4        0.01        3.22     20.39 o 
 -15  11   4      401.53      409.77     86.99 o 
 -14  11   4       62.17      100.20     33.80 o 
 -13  11   4      151.63      213.50     63.88 o 
 -12  11   4      564.10      510.48     46.17 o 
 -11  11   4       30.89       41.17     24.26 o 
 -10  11   4       45.56       13.19     21.54 o 
  -9  11   4      140.03      115.10     25.13 o 
  -8  11   4      199.23      169.98     54.95 o 
  -7  11   4      192.02      188.98     18.69 o 
  -6  11   4      236.99      238.03     30.12 o 
  -5  11   4     1240.20     1206.69     51.91 o 
  -4  11   4     4380.85     4161.47     95.05 o 
  -3  11   4      745.80      727.67     33.59 o 
  -2  11   4      337.08      315.81     25.78 o 
  -1  11   4      144.18      161.13     13.68 o 
   0  11   4      296.19      271.04     16.80 o 
   1  11   4      288.10      281.11     18.04 o 
   2  11   4      469.32      542.08     35.26 o 
   3  11   4      257.91      263.36     25.34 o 
   4  11   4      489.59      437.14     43.56 o 
   5  11   4       25.95       23.64     16.84 o 
   6  11   4      511.22      370.86     52.08 o 
   7  11   4      627.32      629.34     47.64 o 
   8  11   4      145.05      132.79     20.39 o 
   9  11   4       52.34       41.04     15.64 o 
  10  11   4        6.65        2.55     14.41 o 
  11  11   4      850.42      920.38     49.72 o 
  12  11   4      261.33      309.96     33.24 o 
  13  11   4        2.13       -8.19     16.99 o 
 -16  12   4      268.53      330.96    124.25 o 
 -15  12   4        1.05      -15.93     18.95 o 
 -14  12   4       37.37       29.41     19.82 o 
 -13  12   4       75.98       60.78     24.96 o 
 -12  12   4      164.63      235.85     80.31 o 
 -11  12   4      103.82       99.32     23.82 o 
 -10  12   4      190.92      158.24     26.86 o 
  -9  12   4       12.69        5.98     14.04 o 
  -8  12   4      128.50      110.16     30.86 o 
  -7  12   4      936.03      903.86     39.69 o 
  -6  12   4      376.33      398.44     26.20 o 
  -5  12   4      284.83      309.75     22.71 o 
  -4  12   4      979.90      973.95     39.81 o 
  -3  12   4        1.49        1.72      9.07 o 
  -2  12   4      174.48      177.16     13.07 o 
  -1  12   4      993.88      929.77     28.19 o 
   0  12   4       30.99       34.43      8.66 o 
   1  12   4       23.20       14.12      7.93 o 
   2  12   4       24.70        2.75     10.40 o 
   3  12   4      601.60      610.97     51.92 o 
   4  12   4      341.20      326.43     36.80 o 
   5  12   4      492.97      534.76     46.99 o 
   6  12   4       37.37       25.50     22.79 o 
   7  12   4        2.72       -9.86     11.84 o 
   8  12   4      190.66      201.15     29.97 o 
   9  12   4      249.81      276.78     34.93 o 
  10  12   4       30.41       24.41     18.91 o 
  11  12   4        0.10       -5.06     18.01 o 
  12  12   4      200.42      199.88     34.05 o 
 -15  13   4      220.53      217.17     36.74 o 
 -14  13   4       67.49       76.12     25.08 o 
 -13  13   4       75.92       82.27     25.37 o 
 -12  13   4       66.13      105.83     33.10 o 
 -11  13   4      309.24      257.28     34.46 o 
 -10  13   4       61.61       60.11     19.58 o 
  -9  13   4      306.07      248.00     36.01 o 
  -8  13   4       28.19       37.32     13.68 o 
  -7  13   4      331.25      341.59     29.37 o 
  -6  13   4      192.23      211.19     26.88 o 
  -5  13   4      179.68      192.61     25.47 o 
  -4  13   4      191.02      181.14     18.25 o 
  -3  13   4        0.13        5.86      6.15 o 
  -2  13   4        5.12        4.27      7.51 o 
  -1  13   4       29.02       28.22      8.84 o 
   0  13   4      296.35      287.77     30.96 o 
   1  13   4      542.68      518.39     28.18 o 
   2  13   4      200.89      236.66     25.89 o 
   3  13   4      114.75      106.78     19.15 o 
   4  13   4      688.04      650.47     41.96 o 
   5  13   4        8.90        5.30     14.45 o 
   6  13   4        0.83       -7.63     16.07 o 
   7  13   4      157.92      176.90     27.87 o 
   8  13   4       28.33       35.06     19.05 o 
   9  13   4       53.92       62.53     28.86 o 
  10  13   4      540.66      554.41     49.67 o 
  11  13   4      267.13      298.44     38.99 o 
  12  13   4        5.76      -10.91     27.08 o 
 -15  14   4        5.42       39.88     24.13 o 
 -14  14   4        3.37       29.29     21.82 o 
 -13  14   4       10.23       59.30     23.30 o 
 -12  14   4        2.73       43.55     20.58 o 
 -11  14   4      268.54      316.52     38.93 o 
 -10  14   4       51.42       85.20     18.84 o 
  -9  14   4      177.77      151.77     29.40 o 
  -8  14   4       24.80       24.09     18.79 o 
  -7  14   4       33.24       63.37     15.81 o 
  -6  14   4       73.99       67.88     14.12 o 
  -5  14   4      188.67      176.81     23.54 o 
  -4  14   4       65.24       61.53      8.05 o 
  -3  14   4      403.91      351.15     24.34 o 
  -2  14   4      591.10      561.09     24.16 o 
  -1  14   4        2.57       -3.29      7.03 o 
   0  14   4       42.04       49.94     11.00 o 
   1  14   4        3.19        9.20      8.89 o 
   2  14   4       14.62       13.89     10.91 o 
   3  14   4      235.11      247.88     27.28 o 
   4  14   4      188.64      135.74     21.93 o 
   5  14   4        2.77      -12.70     14.04 o 
   6  14   4       12.23        2.60     20.51 o 
   7  14   4      116.18      115.63     24.66 o 
   8  14   4      130.19      157.35     28.13 o 
   9  14   4       24.62       62.13     31.42 o 
  10  14   4       28.33       39.77     31.05 o 
  11  14   4       97.97      132.62     40.82 o 
 -14  15   4       40.09       64.83     26.00 o 
 -13  15   4       24.97       12.19     34.72 o 
 -12  15   4        0.88        0.45     14.90 o 
 -11  15   4       44.22       33.49     16.40 o 
 -10  15   4      263.86      304.38     31.15 o 
  -9  15   4        2.95        4.44     13.48 o 
  -8  15   4        0.49       10.18     11.71 o 
  -7  15   4      205.52      242.87     26.31 o 
  -6  15   4       35.51        5.80     11.78 o 
  -5  15   4       13.77       16.96     13.83 o 
  -4  15   4       18.21       15.22      7.12 o 
  -3  15   4      102.13      118.87     12.99 o 
  -2  15   4       92.82       81.54     12.25 o 
  -1  15   4        2.48       -6.75      7.96 o 
   0  15   4        0.03        3.58      9.01 o 
   1  15   4      319.29      329.88     22.87 o 
   2  15   4      200.13      190.23     18.39 o 
   3  15   4        2.51        9.57     13.41 o 
   4  15   4       18.81       -8.70     15.15 o 
   5  15   4        1.11      -10.88     10.88 o 
   6  15   4       36.41       53.74     27.16 o 
   7  15   4       45.25       25.80     26.42 o 
   8  15   4       13.11       -8.19     24.57 o 
   9  15   4      363.17      332.09     54.43 o 
  10  15   4       51.93       49.91     31.87 o 
 -13  16   4      136.85      184.61     33.46 o 
 -12  16   4      175.40      218.69     30.01 o 
 -11  16   4       34.92       53.55     18.72 o 
 -10  16   4      157.44      190.73     26.71 o 
  -9  16   4       33.87       35.57     20.85 o 
  -8  16   4       18.61       28.66     15.71 o 
  -7  16   4        0.78       28.07     13.65 o 
  -6  16   4       22.11       18.52     13.35 o 
  -5  16   4       82.98       96.74     15.96 o 
  -4  16   4      165.06      171.36     13.42 o 
  -3  16   4        1.44        3.70      7.45 o 
  -2  16   4      189.99      184.74     21.86 o 
  -1  16   4       10.00       -5.47     12.38 o 
   0  16   4      179.01      165.93     17.12 o 
   1  16   4        0.83       10.49      9.76 o 
   2  16   4       81.00       48.55     19.09 o 
   3  16   4      204.95      210.97     35.93 o 
   4  16   4      361.15      348.95     44.46 o 
   5  16   4       95.54      119.83     39.47 o 
   6  16   4        0.11       -1.91     23.61 o 
   7  16   4      179.53      197.69     42.81 o 
   8  16   4       91.72       60.52     32.48 o 
   9  16   4       76.26      109.42     38.98 o 
 -12  17   4        6.33       25.11     17.09 o 
 -11  17   4        4.66       27.76     17.10 o 
 -10  17   4      124.87      145.94     24.47 o 
  -9  17   4       40.25       76.91     19.26 o 
  -8  17   4       63.41       49.37     17.82 o 
  -7  17   4      145.28      185.50     31.56 o 
  -6  17   4       86.20       83.63     24.65 o 
  -5  17   4      220.26      157.93     39.84 o 
  -4  17   4       48.95       51.11     12.14 o 
  -3  17   4        2.47        7.64      8.12 o 
  -2  17   4       39.69       29.87      9.24 o 
  -1  17   4       18.01       23.77     12.08 o 
   0  17   4       55.16       85.64     16.02 o 
   1  17   4       54.15       43.00     17.53 o 
   2  17   4       76.22       57.35     16.01 o 
   3  17   4       10.10        3.02     12.46 o 
   4  17   4       12.84       14.26     20.89 o 
   5  17   4       10.52       11.64     26.43 o 
   6  17   4       25.73      -16.73     23.18 o 
   7  17   4       63.16       75.82     25.82 o 
   8  17   4        7.97      -11.55     22.98 o 
 -11  18   4       10.16       43.35     18.70 o 
 -10  18   4        0.47       20.98     16.33 o 
  -9  18   4       47.96       96.93     31.98 o 
  -8  18   4        1.72       25.62     15.00 o 
  -7  18   4       71.34       58.62     22.74 o 
  -6  18   4       35.84       48.82     21.84 o 
  -5  18   4      124.47      147.19     29.30 o 
  -4  18   4       51.22       54.11     17.74 o 
  -3  18   4       61.13       67.00     14.03 o 
  -2  18   4        0.42        5.75     10.87 o 
  -1  18   4        1.56        0.14     10.80 o 
   0  18   4       40.61       22.01     13.45 o 
   1  18   4       16.19       10.65     12.50 o 
   2  18   4      107.01      136.77     21.06 o 
   3  18   4        0.07       -9.73     11.69 o 
   4  18   4       46.87       39.90     16.09 o 
   5  18   4       20.17        5.52     23.41 o 
   6  18   4        5.30        2.59     27.43 o 
   7  18   4        0.06       14.50     20.49 o 
  -9  19   4       77.92       67.52     32.19 o 
  -8  19   4        0.63       11.03     20.96 o 
  -7  19   4      123.61      126.77     38.21 o 
  -6  19   4      128.38       82.32     31.72 o 
  -5  19   4       29.66       14.57     20.38 o 
  -4  19   4        3.83       -8.16     16.93 o 
  -3  19   4       57.80       32.73     13.33 o 
  -2  19   4       23.40        5.15     12.10 o 
  -1  19   4        0.74        2.86     12.13 o 
   0  19   4       88.43       78.17     17.93 o 
   1  19   4        0.56       -0.16     13.65 o 
   2  19   4       31.79       27.30     16.03 o 
   3  19   4       12.36        6.38     14.03 o 
   4  19   4       87.72       65.62     24.74 o 
   5  19   4       19.57       -0.36     26.11 o 
  -7  20   4      183.82      183.56     34.69 o 
  -6  20   4       18.96       10.34     20.98 o 
  -5  20   4        5.26        0.99     19.93 o 
  -4  20   4        0.37       -4.74     18.50 o 
  -3  20   4       34.91       23.20     12.82 o 
  -2  20   4       71.51       45.98     14.89 o 
  -1  20   4       27.84       -1.45     12.98 o 
   0  20   4      328.88      299.88     28.24 o 
   1  20   4       37.43       22.52     14.87 o 
   2  20   4        4.02       15.11     15.55 o 
   3  20   4      388.07      379.32     60.56 o 
  -2  21   4        0.39        1.66     13.02 o 
  -1  21   4        3.50      -14.74     23.98 o 
 -19   1   5       78.50       79.71     38.53 o 
 -18   1   5        5.16       -0.88     37.54 o 
 -17   1   5        3.10      -23.20     34.51 o 
 -16   1   5       79.30       50.75     24.60 o 
 -15   1   5       32.82       21.53     15.54 o 
 -14   1   5       24.61       36.00     13.61 o 
 -13   1   5        2.75       -9.34     10.55 o 
 -12   1   5      118.47      120.13     16.11 o 
 -11   1   5      264.15      267.77     20.91 o 
 -10   1   5     3965.53     3909.95     76.07 o 
  -9   1   5      360.42      349.91     21.46 o 
  -8   1   5      198.25      180.64     13.70 o 
  -7   1   5       22.74       22.83      5.69 o 
  -6   1   5        1.03        2.52      4.64 o 
  -5   1   5       64.44       55.81     13.87 o 
  -4   1   5     1228.95     1233.38     37.04 o 
  -3   1   5       19.24       21.74      6.37 o 
  -2   1   5      151.43      150.99      9.50 o 
  -1   1   5      271.04      290.42     12.34 o 
   0   1   5       47.95       51.69      7.79 o 
   1   1   5      109.40      116.72      9.88 o 
   2   1   5      113.28      140.84     11.12 o 
   3   1   5      481.59      493.31     18.13 o 
   4   1   5     1164.31     1185.40     31.99 o 
   5   1   5      104.77       96.25     20.05 o 
   6   1   5       82.89      121.36     21.80 o 
   7   1   5      110.54      115.97     22.22 o 
   8   1   5       38.57       12.98     14.70 o 
   9   1   5       78.86       36.29     42.75 o 
  10   1   5        1.60       -6.71      9.04 o 
  11   1   5      104.05      100.19     16.55 o 
  12   1   5        5.78        2.59     10.87 o 
  13   1   5       46.30       16.17     13.74 o 
  14   1   5       13.47       -1.08     13.19 o 
 -19   2   5      120.12      109.41     34.02 o 
 -18   2   5       55.35       59.65     32.36 o 
 -17   2   5       56.85       70.38     27.45 o 
 -16   2   5       16.91       -4.81     32.98 o 
 -15   2   5       86.72       96.42     20.06 o 
 -14   2   5      320.94      404.19     48.01 o 
 -13   2   5      274.68      305.29     24.11 o 
 -12   2   5        8.52       11.15     10.26 o 
 -11   2   5      689.12      671.10     30.74 o 
 -10   2   5       47.05       43.60     10.86 o 
  -9   2   5     2808.99     2898.05     60.57 o 
  -8   2   5      539.54      522.58     21.33 o 
  -7   2   5      223.79      202.56     12.59 o 
  -6   2   5       10.11       17.40      5.81 o 
  -5   2   5       55.29       58.31      8.87 o 
  -4   2   5      223.62      211.68     14.34 o 
  -3   2   5     1875.64     1910.95     36.38 o 
  -2   2   5      834.70      893.00     31.79 o 
  -1   2   5      345.64      331.78     14.60 o 
   0   2   5       10.57       10.47      4.42 o 
   1   2   5       55.52       68.16      8.50 o 
   2   2   5       20.94       16.51      5.70 o 
   3   2   5     1321.67     1380.57     31.75 o 
   4   2   5      489.43      537.34     29.23 o 
   5   2   5        7.63       -1.12      9.04 o 
   6   2   5     2401.32     2220.78     79.44 o 
   7   2   5       33.38       12.96     13.16 o 
   8   2   5      769.59      765.67     46.90 o 
   9   2   5        2.76       -0.54     10.90 o 
  10   2   5      447.43      445.76     34.31 o 
  11   2   5      114.52      124.02     17.93 o 
  12   2   5       61.42       35.73     13.71 o 
  13   2   5        5.82       -0.40     12.42 o 
  14   2   5       30.25       40.39     16.40 o 
 -19   3   5      124.41       98.55     49.66 o 
 -18   3   5       56.98        1.82     37.02 o 
 -17   3   5      226.73      266.42     45.69 o 
 -16   3   5        0.06       21.07     26.20 o 
 -15   3   5      373.85      363.95     39.12 o 
 -14   3   5       40.67       38.39     23.58 o 
 -13   3   5        2.31        5.27     12.91 o 
 -12   3   5      132.22      156.62     17.64 o 
 -11   3   5      520.81      557.04     31.15 o 
 -10   3   5       59.51       71.95     12.91 o 
  -9   3   5     1032.87     1005.53     32.03 o 
  -8   3   5      319.27      314.96     17.67 o 
  -7   3   5      665.84      631.36     18.76 o 
  -6   3   5      254.37      259.30     14.45 o 
  -5   3   5        2.59        1.21      5.64 o 
  -4   3   5      616.92      639.92     21.71 o 
  -3   3   5      462.06      476.03     16.85 o 
  -2   3   5      932.83      983.22     23.39 o 
  -1   3   5      617.85      677.11     16.61 o 
   0   3   5      601.64      604.67     15.52 o 
   1   3   5      165.17      151.91     10.59 o 
   2   3   5      370.85      335.95     22.45 o 
   3   3   5      588.13      621.79     27.57 o 
   4   3   5       10.97        6.68      9.52 o 
   5   3   5      123.97      115.92     20.35 o 
   6   3   5      190.56      193.67     26.01 o 
   7   3   5       21.14       12.73     19.17 o 
   8   3   5        0.02        7.87     13.14 o 
   9   3   5      133.06      131.27     19.17 o 
  10   3   5      132.08       83.24     14.96 o 
  11   3   5      265.60      287.72     24.35 o 
  12   3   5       23.72       22.75     12.95 o 
  13   3   5        4.79        0.00     12.26 o 
  14   3   5       58.75       38.02     18.58 o 
 -18   4   5      199.04      223.45     38.88 o 
 -17   4   5      344.32      366.62     44.31 o 
 -16   4   5      244.60      242.02     36.26 o 
 -15   4   5       52.83       45.69     16.83 o 
 -14   4   5       27.94       24.78     15.60 o 
 -13   4   5      102.92      105.61     19.42 o 
 -12   4   5     1376.14     1377.57     48.95 o 
 -11   4   5       14.58        7.87     10.47 o 
 -10   4   5      128.90      122.28     14.67 o 
  -9   4   5        3.00       10.44      7.82 o 
  -8   4   5      512.94      486.71     21.62 o 
  -7   4   5       15.75        9.93      6.04 o 
  -6   4   5       57.81       47.48      7.22 o 
  -5   4   5     1622.03     1620.55     37.63 o 
  -4   4   5      314.62      347.17     18.32 o 
  -3   4   5     2129.16     2067.91     94.33 o 
  -2   4   5     1018.95      967.91     20.38 o 
  -1   4   5     1145.12     1156.64     22.18 o 
   0   4   5        0.18       -2.13      4.32 o 
   1   4   5        5.37        0.59      5.55 o 
   2   4   5      523.56      524.45     27.63 o 
   3   4   5      953.67     1060.17     37.40 o 
   4   4   5       22.60       18.02      9.97 o 
   5   4   5        1.09       -0.13      9.45 o 
   6   4   5      394.81      351.89     35.20 o 
   7   4   5       83.36       47.95     40.39 o 
   8   4   5      571.96      623.44     50.14 o 
   9   4   5      374.47      381.16     30.51 o 
  10   4   5        3.55        3.92     11.83 o 
  11   4   5       17.62       14.37     11.58 o 
  12   4   5        8.88       11.39     14.57 o 
  13   4   5       50.74       27.66     17.31 o 
  14   4   5       62.58       95.60     23.02 o 
 -18   5   5      320.81      257.32     41.77 o 
 -17   5   5        5.97        1.82     20.63 o 
 -16   5   5        1.46       -3.15     18.43 o 
 -15   5   5      197.13      164.14     29.88 o 
 -14   5   5      141.64      149.93     28.17 o 
 -13   5   5       53.42       51.98     16.22 o 
 -12   5   5        9.83       -4.32     21.91 o 
 -11   5   5        0.28       -0.14     10.28 o 
 -10   5   5     2479.87     2430.63     65.61 o 
  -9   5   5      256.83      247.20     21.40 o 
  -8   5   5      431.12      451.66     23.09 o 
  -7   5   5      368.18      372.50     23.09 o 
  -6   5   5      263.85      260.63     22.59 o 
  -5   5   5        0.12        4.83      4.57 o 
  -4   5   5      620.59      562.91     24.36 o 
  -3   5   5      868.72      621.93     37.22 o 
  -2   5   5        0.98       -3.24      3.24 o 
  -1   5   5      660.68      619.69     19.79 o 
   0   5   5     2496.76     2418.49     58.48 o 
   1   5   5      237.58      223.57     19.23 o 
   2   5   5     1956.37     1924.40     63.50 o 
   3   5   5       64.61       93.15     14.12 o 
   4   5   5       38.08       24.54     11.98 o 
   5   5   5     1963.03     1911.64     92.95 o 
   6   5   5       16.46       20.92     13.09 o 
   7   5   5       18.03       -4.02     12.45 o 
   8   5   5       46.20       45.08     14.12 o 
   9   5   5      342.37      337.58     37.44 o 
  10   5   5      188.40      188.02     23.82 o 
  11   5   5      336.77      341.22     32.15 o 
  12   5   5        5.80       -8.99     13.42 o 
  13   5   5       46.31       52.13     19.47 o 
  14   5   5       41.91       23.85     18.58 o 
 -18   6   5       11.16       -1.90     31.65 o 
 -17   6   5      107.15       95.51     27.79 o 
 -16   6   5      676.93      693.93     58.32 o 
 -15   6   5      291.56      282.71     36.70 o 
 -14   6   5      153.45      150.39     27.92 o 
 -13   6   5       73.85       86.63     22.34 o 
 -12   6   5      396.06      456.23     42.37 o 
 -11   6   5      244.61      287.32     32.93 o 
 -10   6   5      226.94      174.42     25.99 o 
  -9   6   5       38.18       43.24     12.47 o 
  -8   6   5      520.66      539.72     25.76 o 
  -7   6   5       64.49       46.10      8.86 o 
  -6   6   5     2377.89     1976.54    192.03 o 
  -5   6   5      164.31      117.06     17.53 o 
  -4   6   5      152.95      163.49     14.92 o 
  -3   6   5        1.26       -3.57      4.79 o 
  -2   6   5      110.65       79.49     15.87 o 
  -1   6   5      884.33      862.41     31.83 o 
   0   6   5      278.08      280.93     35.99 o 
   1   6   5      917.77      933.82     45.00 o 
   2   6   5      318.62      258.10     25.27 o 
   3   6   5     1813.86     1825.30     46.53 o 
   4   6   5      164.14      160.05     19.38 o 
   5   6   5        0.01       22.10     13.34 o 
   6   6   5       12.64       20.29     14.19 o 
   7   6   5       37.43       21.41     24.36 o 
   8   6   5       19.18        0.96     29.09 o 
   9   6   5      578.83      587.40     83.82 o 
  10   6   5       40.80        7.79     17.91 o 
  11   6   5      218.40      227.50     28.40 o 
  12   6   5       54.01       59.77     19.21 o 
  13   6   5       11.89       19.63     16.56 o 
  14   6   5       96.54      124.37     30.20 o 
 -18   7   5      145.67      115.84     44.00 o 
 -17   7   5       43.79        7.05     20.93 o 
 -16   7   5       38.22       75.77     24.59 o 
 -15   7   5      559.35      557.01     50.81 o 
 -14   7   5       62.16       21.04     24.42 o 
 -13   7   5      559.98      460.32     43.93 o 
 -12   7   5        2.44       -1.45     16.23 o 
 -11   7   5      151.30      133.10     23.97 o 
 -10   7   5      115.96      149.46     23.79 o 
  -9   7   5      244.71      198.38     26.71 o 
  -8   7   5      936.51      833.10     36.09 o 
  -7   7   5      744.01      750.86     40.98 o 
  -6   7   5      124.24       97.67     24.98 o 
  -5   7   5     2438.26     2274.68     96.54 o 
  -4   7   5      399.16      369.78     34.02 o 
  -3   7   5      654.98      593.64     23.67 o 
  -2   7   5      519.19      512.24     22.63 o 
  -1   7   5        1.13       -1.52      6.00 o 
   0   7   5      677.14      676.25     25.40 o 
   1   7   5       51.81       21.53     10.98 o 
   2   7   5       38.84       48.33     10.62 o 
   3   7   5        2.60        7.17      7.83 o 
   4   7   5      132.96      157.98     19.68 o 
   5   7   5      433.62      456.13     39.06 o 
   6   7   5      801.96      803.79     46.34 o 
   7   7   5       61.29       40.11     17.52 o 
   8   7   5       98.30      141.46     26.10 o 
   9   7   5      104.97      137.82     28.38 o 
  10   7   5      149.90      180.17     32.03 o 
  11   7   5      123.01      134.86     25.33 o 
  12   7   5      643.44      662.50     58.42 o 
  13   7   5       47.25       42.61     18.85 o 
 -18   8   5       82.11       79.16     40.30 o 
 -17   8   5       72.03      105.85     31.53 o 
 -16   8   5       23.89        7.69     21.47 o 
 -15   8   5       17.09        6.88     24.84 o 
 -14   8   5        0.12        3.50     16.45 o 
 -13   8   5        3.48        2.73     14.72 o 
 -12   8   5      142.58      129.87     25.45 o 
 -11   8   5     1712.46     1606.94     69.39 o 
 -10   8   5       16.39       15.40     12.73 o 
  -9   8   5      482.81      403.89     37.31 o 
  -8   8   5      359.47      320.29     27.09 o 
  -7   8   5      302.64      273.25     24.21 o 
  -6   8   5      195.30      168.34     16.61 o 
  -5   8   5        0.65       -6.73      6.73 o 
  -4   8   5      495.56      525.52     36.40 o 
  -3   8   5      351.43      343.50     27.16 o 
  -2   8   5       31.37       16.71      9.50 o 
  -1   8   5       35.19       49.14     12.50 o 
   0   8   5       30.92       16.79      9.09 o 
   1   8   5       93.48       86.49     12.38 o 
   2   8   5       86.11       73.10     12.22 o 
   3   8   5      223.75      242.49     19.82 o 
   4   8   5      873.31      831.48     32.17 o 
   5   8   5       16.54       33.49     13.55 o 
   6   8   5        8.47       -6.41     12.40 o 
   7   8   5      372.81      407.31     40.06 o 
   8   8   5      256.87      233.32     46.69 o 
   9   8   5      355.72      281.84     36.33 o 
  10   8   5       40.37       30.68     20.76 o 
  11   8   5      249.90      235.86     29.07 o 
  12   8   5      416.02      497.92     40.76 o 
  13   8   5      218.15      252.86     31.10 o 
 -17   9   5        1.13       23.67     21.34 o 
 -16   9   5       39.11       23.30     19.54 o 
 -15   9   5      112.41       92.84     26.78 o 
 -14   9   5      191.12      206.69     33.43 o 
 -13   9   5       35.09       57.15     20.18 o 
 -12   9   5      269.06      305.27     36.34 o 
 -11   9   5      106.54      115.18     24.07 o 
 -10   9   5      138.55       78.55     20.36 o 
  -9   9   5       57.08       22.30     29.79 o 
  -8   9   5       33.45       22.56     12.79 o 
  -7   9   5      223.15      209.37     31.45 o 
  -6   9   5      138.81      134.15     16.26 o 
  -5   9   5     2170.72     2079.28     60.90 o 
  -4   9   5      224.57      211.05     21.59 o 
  -3   9   5      109.29      110.12     16.44 o 
  -2   9   5     1516.82     1376.31     47.28 o 
  -1   9   5      745.33      769.41     36.88 o 
   0   9   5       97.52       76.82     16.00 o 
   1   9   5        3.34       -1.03      9.68 o 
   2   9   5       37.30       21.23     15.77 o 
   3   9   5      140.05      150.26     16.93 o 
   4   9   5      476.71      464.79     28.05 o 
   5   9   5       13.52       11.41     12.17 o 
   6   9   5     1331.56     1315.06     60.41 o 
   7   9   5       39.97       13.69     15.78 o 
   8   9   5       20.78       33.70     18.51 o 
   9   9   5      178.45      201.90     33.88 o 
  10   9   5      450.57      418.07     45.71 o 
  11   9   5      146.28       98.22     21.95 o 
  12   9   5        0.16       16.97     16.84 o 
  13   9   5       66.65       79.26     23.21 o 
 -17  10   5       32.63       37.41     30.58 o 
 -16  10   5       68.36       61.02     24.66 o 
 -15  10   5       64.21       65.97     23.85 o 
 -14  10   5        1.03      -11.44     15.75 o 
 -13  10   5       38.66       55.22     20.94 o 
 -12  10   5       25.32       47.30     27.86 o 
 -11  10   5       32.38       36.25     18.17 o 
 -10  10   5      159.53      142.67     26.20 o 
  -9  10   5       83.79       97.48     23.66 o 
  -8  10   5      267.11      218.74     30.50 o 
  -7  10   5      216.83      226.33     24.53 o 
  -6  10   5        0.26        2.34      7.64 o 
  -5  10   5       99.38      124.90     24.33 o 
  -4  10   5       19.12        7.74      9.42 o 
  -3  10   5      107.60       90.31     15.71 o 
  -2  10   5     1594.60     1568.79     52.64 o 
  -1  10   5      136.00      118.88     18.06 o 
   0  10   5        0.02       -7.98      9.17 o 
   1  10   5      560.20      547.80     36.38 o 
   2  10   5        0.10       -0.23     10.00 o 
   3  10   5      452.19      472.21     21.41 o 
   4  10   5      115.18       91.37     18.52 o 
   5  10   5       34.10       28.38     17.75 o 
   6  10   5       21.58       35.59     26.96 o 
   7  10   5       28.91       37.03     26.70 o 
   8  10   5        0.37      -14.18     14.18 o 
   9  10   5      260.96      238.30     67.84 o 
  10  10   5      134.82      103.29     27.97 o 
  11  10   5        9.61       -9.99     16.10 o 
  12  10   5        0.17      -15.84     15.99 o 
 -16  11   5        1.77       11.68     20.27 o 
 -15  11   5       15.03        6.01     32.98 o 
 -14  11   5      142.57      145.70     33.23 o 
 -13  11   5       18.83        4.69     17.23 o 
 -12  11   5       34.99       25.29     18.48 o 
 -11  11   5      181.87      236.00     33.37 o 
 -10  11   5        0.01        4.90     13.91 o 
  -9  11   5        6.23        9.92     14.92 o 
  -8  11   5      239.17      217.60     23.42 o 
  -7  11   5       49.29       40.37     11.19 o 
  -6  11   5       93.35      107.67     15.45 o 
  -5  11   5        8.92        1.83      9.35 o 
  -4  11   5       39.67       27.32     20.13 o 
  -3  11   5     1496.20     1509.20     57.92 o 
  -2  11   5      494.08      537.00     36.14 o 
  -1  11   5        0.26        9.79     10.17 o 
   0  11   5        5.40       16.76     11.51 o 
   1  11   5      105.97       83.77     17.17 o 
   2  11   5       86.17       49.77     17.17 o 
   3  11   5      335.01      286.69     15.91 o 
   4  11   5       46.32       32.44     18.69 o 
   5  11   5       45.01       39.89     15.84 o 
   6  11   5       21.41      -15.52     19.81 o 
   7  11   5        8.89       16.83     23.29 o 
   8  11   5       53.94       -2.50     21.48 o 
   9  11   5        1.39       12.70     26.43 o 
  10  11   5       18.63       55.34     33.46 o 
  11  11   5       20.07       20.33     21.02 o 
  12  11   5      150.33      165.35     33.53 o 
 -16  12   5      398.97      364.21     63.44 o 
 -15  12   5        1.73        3.57     20.54 o 
 -14  12   5       34.99       16.29     27.73 o 
 -13  12   5       51.96       61.40     22.06 o 
 -12  12   5        0.06       13.71     34.92 o 
 -11  12   5       32.42       69.39     21.97 o 
 -10  12   5       67.50       55.53     20.28 o 
  -9  12   5       16.61        5.04     11.92 o 
  -8  12   5       43.88       30.03     11.71 o 
  -7  12   5       30.36       29.70     11.23 o 
  -6  12   5      264.96      255.03     25.29 o 
  -5  12   5       10.65       12.08      9.16 o 
  -4  12   5     1017.07      991.29     43.10 o 
  -3  12   5     1626.73     1584.34     55.39 o 
  -2  12   5        3.29       -6.66      9.06 o 
  -1  12   5       46.81       29.90     13.27 o 
   0  12   5        0.22        0.96     10.37 o 
   1  12   5       94.49       67.97     16.91 o 
   2  12   5       71.85       46.23     18.89 o 
   3  12   5        0.80        2.46      7.46 o 
   4  12   5      152.17      148.74     22.84 o 
   5  12   5      152.79      118.65     21.31 o 
   6  12   5        0.03       -7.50     17.60 o 
   7  12   5       12.58       -4.21     21.72 o 
   8  12   5      104.51      102.09     34.70 o 
   9  12   5       11.18       20.33     27.55 o 
  10  12   5        0.07       -1.41     23.72 o 
  11  12   5       52.93       56.98     24.34 o 
 -15  13   5       89.02       57.51     33.10 o 
 -14  13   5       98.27       50.52     23.15 o 
 -13  13   5       88.50       91.65     25.99 o 
 -12  13   5      112.68      132.46     27.88 o 
 -11  13   5       10.21       35.31     18.92 o 
 -10  13   5       31.19       49.49     15.88 o 
  -9  13   5      169.94      139.66     26.36 o 
  -8  13   5      147.14      144.75     22.20 o 
  -7  13   5      120.05      119.44     17.22 o 
  -6  13   5      170.53      155.40     18.96 o 
  -5  13   5      527.01      500.63     31.17 o 
  -4  13   5        7.34        8.03     10.93 o 
  -3  13   5      172.45      164.71     24.43 o 
  -2  13   5       10.26        7.44     10.83 o 
  -1  13   5      214.81      216.64     53.09 o 
   0  13   5       97.09      103.80     18.78 o 
   1  13   5        0.53       -7.38     10.97 o 
   2  13   5        0.05        1.61      6.57 o 
   3  13   5        1.34       -7.31      7.31 o 
   4  13   5       11.75       21.46      9.67 o 
   5  13   5       34.54       26.74     15.81 o 
   6  13   5      354.85      305.52     39.26 o 
   7  13   5      111.26       92.12     32.61 o 
   8  13   5       17.94       15.18     25.77 o 
   9  13   5       35.24       47.69     33.11 o 
  10  13   5       18.22       32.26     32.66 o 
 -14  14   5        8.43       19.51     21.62 o 
 -13  14   5       12.87       23.90     44.58 o 
 -12  14   5        0.45       19.21     14.38 o 
 -11  14   5      239.04      262.27     35.82 o 
 -10  14   5       77.67       51.40     17.01 o 
  -9  14   5      162.21      152.84     22.91 o 
  -8  14   5      264.29      269.12     28.75 o 
  -7  14   5       48.59       33.56     15.63 o 
  -6  14   5      604.94      597.15     37.99 o 
  -5  14   5        2.27        6.71     10.11 o 
  -4  14   5        4.07        4.14     11.87 o 
  -3  14   5      411.20      378.97     32.90 o 
  -2  14   5      265.81      266.71     28.27 o 
  -1  14   5      595.31      540.48     38.55 o 
   0  14   5      143.12      115.37     23.36 o 
   1  14   5       79.48       89.33     18.36 o 
   2  14   5       17.34       27.11      8.64 o 
   3  14   5      333.39      357.37     20.83 o 
   4  14   5      134.39      141.36     15.73 o 
   5  14   5      140.85      133.55     23.16 o 
   6  14   5        0.05       -8.84     15.71 o 
   7  14   5      129.98      110.57     35.81 o 
   8  14   5        2.40       15.03     26.44 o 
   9  14   5       11.96       64.79     32.17 o 
  10  14   5       56.75       65.51     36.06 o 
 -13  15   5       14.09       23.58     37.70 o 
 -12  15   5        0.27       -9.64     13.81 o 
 -11  15   5        1.14       14.77     18.34 o 
 -10  15   5       36.17       53.85     18.05 o 
  -9  15   5      396.24      382.27     34.93 o 
  -8  15   5      416.18      407.22     35.39 o 
  -7  15   5       82.71       77.54     16.16 o 
  -6  15   5      140.72      140.74     18.53 o 
  -5  15   5       70.15       48.02     13.46 o 
  -4  15   5      530.18      469.61     37.68 o 
  -3  15   5      121.03      131.91     21.79 o 
  -2  15   5      113.39      105.85     20.19 o 
  -1  15   5        1.58        9.10     13.38 o 
   0  15   5       41.01       37.66     16.26 o 
   1  15   5      754.74      698.61     45.82 o 
   2  15   5       39.64       34.35     11.09 o 
   3  15   5      170.01      149.91     15.72 o 
   4  15   5      109.67      122.21     16.80 o 
   5  15   5        0.07       -9.40     14.35 o 
   6  15   5       24.58       12.89     18.60 o 
   7  15   5       51.71       17.00     19.21 o 
 -12  16   5      103.28      164.02     32.31 o 
 -11  16   5      138.47      177.72     36.27 o 
 -10  16   5       47.81       75.26     22.20 o 
  -9  16   5        0.07       18.35     14.53 o 
  -8  16   5      345.29      338.74     48.20 o 
  -7  16   5      100.38      101.14     20.40 o 
  -6  16   5       57.49       72.13     15.77 o 
  -5  16   5      227.18      238.29     24.91 o 
  -4  16   5       33.14       36.81     13.06 o 
  -3  16   5        9.11       25.72     15.03 o 
  -2  16   5      380.42      359.50     33.79 o 
  -1  16   5       14.95       10.30     13.57 o 
   0  16   5      335.43      383.51     35.68 o 
   1  16   5       64.77       70.63     19.70 o 
   2  16   5       32.81       19.46      9.63 o 
   3  16   5      172.02      170.02     34.96 o 
   4  16   5       83.63       91.96     22.14 o 
   5  16   5       56.43       51.77     16.61 o 
   6  16   5        1.32        1.13     25.51 o 
   7  16   5       76.07       78.23     39.35 o 
   8  16   5      182.73      224.66     56.47 o 
 -11  17   5       10.46       35.99     29.11 o 
 -10  17   5      412.86      523.46     41.99 o 
  -9  17   5      172.79      184.70     33.75 o 
  -8  17   5       24.17       36.14     19.86 o 
  -7  17   5       34.37       35.81     15.33 o 
  -6  17   5       73.22       64.98     16.18 o 
  -5  17   5       93.00       83.68     16.84 o 
  -4  17   5       13.68       31.41     13.15 o 
  -3  17   5      464.70      470.17     39.93 o 
  -2  17   5       80.47       83.01     19.10 o 
  -1  17   5      147.32      168.68     54.41 o 
   0  17   5      239.29      243.54     29.80 o 
   1  17   5      525.20      488.69     40.73 o 
   2  17   5       48.25       52.83     25.67 o 
   3  17   5       31.36       16.76     12.44 o 
   4  17   5        4.26        6.78     12.38 o 
   5  17   5        9.04       11.80     13.84 o 
   6  17   5      236.94      185.98     25.02 o 
 -10  18   5       32.85       55.99     18.73 o 
  -9  18   5       13.34       12.96     15.93 o 
  -8  18   5        2.23       23.56     15.53 o 
  -7  18   5      245.93      283.35     30.93 o 
  -6  18   5        0.39        4.29     13.78 o 
  -5  18   5       57.17       88.72     17.43 o 
  -4  18   5       34.43       35.85     13.89 o 
  -3  18   5      338.18      303.05     32.44 o 
  -2  18   5       64.71       35.14     22.45 o 
  -1  18   5       22.33      -19.02     19.02 o 
   0  18   5      363.36      409.11     84.04 o 
   1  18   5       49.16       65.14     26.36 o 
   2  18   5      332.05      330.28    118.73 o 
   3  18   5        0.10        5.49     20.32 o 
   4  18   5        3.45      -12.37     12.37 o 
   5  18   5       51.70       23.71     22.98 o 
  -8  19   5      197.23      234.83     38.78 o 
  -7  19   5       68.31       36.30     23.88 o 
  -6  19   5       11.79       11.16     19.93 o 
  -5  19   5      353.71      311.82     45.14 o 
  -4  19   5       20.47       14.79     21.01 o 
  -3  19   5        2.40       29.53     20.26 o 
  -2  19   5        8.53        0.71     20.66 o 
  -1  19   5        1.82        4.94     19.41 o 
   0  19   5      250.72      297.20     43.54 o 
   1  19   5      361.17      372.32     49.17 o 
   2  19   5        0.41      -10.08     21.06 o 
   3  19   5       38.03       45.56     28.51 o 
  -4  20   5       64.18       49.96     25.81 o 
  -3  20   5      239.46      244.04     54.40 o 
  -2  20   5      196.06      260.49     43.26 o 
  -1  20   5       30.83       36.22     25.69 o 
   0  20   5        6.52       11.42     38.95 o 
 -19   0   6      174.72      143.98     50.68 o 
 -18   0   6      250.51      195.55     56.38 o 
 -17   0   6      325.46      393.70     64.23 o 
 -16   0   6      392.19      350.43     41.94 o 
 -15   0   6      195.83      198.33     32.09 o 
 -14   0   6       86.09      151.25     27.66 o 
 -13   0   6       44.71       12.67     16.67 o 
 -12   0   6     1392.88     1463.38     62.74 o 
 -11   0   6        5.97       25.92     14.99 o 
 -10   0   6      533.25      506.90     38.83 o 
  -9   0   6      498.86      611.97     39.10 o 
  -8   0   6     1592.21     1629.42     48.72 o 
  -7   0   6      135.31      119.67     15.85 o 
  -6   0   6      770.22      781.00     38.53 o 
  -5   0   6       22.76       21.92     10.74 o 
  -4   0   6      269.51      256.72     32.83 o 
  -3   0   6      881.08      946.12     32.36 o 
  -2   0   6      165.90      120.99     22.28 o 
  -1   0   6     1531.56     1465.28     41.11 o 
   0   0   6      459.33      443.08     22.95 o 
   1   0   6     2041.35     2043.00     51.39 o 
   2   0   6     1219.13     1244.61     38.44 o 
   3   0   6     4054.01     4013.83    105.33 o 
   4   0   6     1855.50     1756.29     96.68 o 
   5   0   6      146.04      168.35     36.77 o 
   6   0   6      453.38      398.58     55.41 o 
   7   0   6      274.93      273.06     49.46 o 
   8   0   6      898.33      923.44     77.49 o 
   9   0   6        0.54      -15.89     18.04 o 
  10   0   6       58.70       40.79     30.59 o 
  11   0   6        2.19        5.86     23.61 o 
  12   0   6       36.28       18.70     27.55 o 
  13   0   6       10.53       -2.35     18.64 o 
 -19   1   6       67.63       79.04     32.79 o 
 -18   1   6       94.90      156.17     44.44 o 
 -17   1   6        2.58      -16.89     16.89 o 
 -16   1   6      138.43      154.61     25.56 o 
 -15   1   6       17.49       39.78     14.95 o 
 -14   1   6       83.57       79.57     18.54 o 
 -13   1   6       13.82        8.55     11.22 o 
 -12   1   6      240.25      247.60     25.34 o 
 -11   1   6     1574.47     1655.16     46.22 o 
 -10   1   6       26.43       15.09      8.97 o 
  -9   1   6     1967.44     1865.17     42.05 o 
  -8   1   6      155.40      153.23     14.58 o 
  -7   1   6       11.76       20.40      6.79 o 
  -6   1   6      150.05      123.74     13.28 o 
  -5   1   6      462.47      487.49     23.09 o 
  -4   1   6      512.78      533.58     21.97 o 
  -3   1   6      418.30      416.91     16.26 o 
  -2   1   6      703.97      723.38     19.36 o 
  -1   1   6     1336.52     1272.18     33.33 o 
   0   1   6      452.02      439.27     16.04 o 
   1   1   6      103.52      123.81      9.89 o 
   2   1   6      341.63      371.45     18.31 o 
   3   1   6      423.88      396.84     27.72 o 
   4   1   6       85.67       88.03     18.65 o 
   5   1   6        1.61       -4.51      8.63 o 
   6   1   6     1305.72     1254.81     60.45 o 
   7   1   6       37.44       39.15     17.84 o 
   8   1   6       20.40       16.60     15.49 o 
   9   1   6      371.64      303.55     38.28 o 
  10   1   6      175.97      149.68     30.40 o 
  11   1   6       33.41       23.85     19.37 o 
  12   1   6      207.97      267.54     40.29 o 
  13   1   6       64.51       51.29     20.36 o 
 -18   2   6      126.48      137.45     32.68 o 
 -17   2   6       46.45       28.82     19.95 o 
 -16   2   6        1.21       -0.55     14.86 o 
 -15   2   6      151.98      147.66     23.51 o 
 -14   2   6        9.87        3.62     12.46 o 
 -13   2   6        0.44        8.21     13.25 o 
 -12   2   6      606.46      696.88     33.84 o 
 -11   2   6      265.28      255.49     22.92 o 
 -10   2   6        5.03        3.67      8.17 o 
  -9   2   6      275.15      266.95     17.87 o 
  -8   2   6     1506.70     1462.98     32.35 o 
  -7   2   6     1362.51     1313.48     33.67 o 
  -6   2   6      129.94      135.06     13.87 o 
  -5   2   6       36.33       39.64      8.62 o 
  -4   2   6      206.11      233.73     14.63 o 
  -3   2   6     1380.50     1525.93     29.98 o 
  -2   2   6      340.04      307.27     14.45 o 
  -1   2   6       87.39      107.82      8.89 o 
   0   2   6      107.82      130.07     11.25 o 
   1   2   6       73.19       81.61      9.86 o 
   2   2   6     1295.38     1239.92     35.99 o 
   3   2   6      762.77      778.72     28.90 o 
   4   2   6      988.96      899.65     37.65 o 
   5   2   6      187.98      192.40     21.07 o 
   6   2   6       29.66       36.10     13.03 o 
   7   2   6      276.44      287.45     35.35 o 
   8   2   6      315.87      280.66     71.51 o 
   9   2   6      193.88      202.41     32.21 o 
  10   2   6       31.81       42.70     21.31 o 
  11   2   6        3.89       12.69     17.35 o 
  12   2   6       78.69       52.63     25.34 o 
  13   2   6      452.33      466.50     49.06 o 
 -18   3   6      364.41      345.19     46.46 o 
 -17   3   6      229.52      206.53     36.75 o 
 -16   3   6       32.64       23.72     19.49 o 
 -15   3   6      166.34      138.34     30.40 o 
 -14   3   6       73.31       81.93     18.34 o 
 -13   3   6       19.82       30.72     12.10 o 
 -12   3   6        3.75       -2.62     10.06 o 
 -11   3   6      135.55      156.74     17.34 o 
 -10   3   6      259.38      265.22     20.51 o 
  -9   3   6        8.20       -0.32      7.34 o 
  -8   3   6      331.47      324.22     16.89 o 
  -7   3   6       12.43       10.08      6.07 o 
  -6   3   6      290.70      356.55     20.91 o 
  -5   3   6       86.81       86.58     11.27 o 
  -4   3   6      390.91      452.80     19.70 o 
  -3   3   6       98.23      108.49      9.13 o 
  -2   3   6        9.89       14.32      4.98 o 
  -1   3   6        0.05       -4.54      4.54 o 
   0   3   6     2208.56     2194.67     50.14 o 
   1   3   6       88.73       72.73     11.97 o 
   2   3   6     1072.51     1050.66     33.56 o 
   3   3   6       12.61        7.48      8.39 o 
   4   3   6     2617.76     2583.12     68.71 o 
   5   3   6       17.50       12.95     11.01 o 
   6   3   6        1.63        2.52      9.95 o 
   7   3   6       44.16       12.44     14.85 o 
   8   3   6        0.10        1.86     14.26 o 
   9   3   6      130.68      183.44     31.73 o 
  10   3   6       42.92       24.02     17.59 o 
  11   3   6      123.21      120.94     29.81 o 
  12   3   6        9.42       19.70     21.56 o 
  13   3   6        5.24       24.94     21.77 o 
 -18   4   6      137.30       89.57     29.43 o 
 -17   4   6      281.42      283.78     43.46 o 
 -16   4   6      124.43       93.71     25.70 o 
 -15   4   6       99.91      153.66     28.52 o 
 -14   4   6        0.75        3.99     15.11 o 
 -13   4   6      188.90      201.71     23.73 o 
 -12   4   6      354.62      352.22     36.44 o 
 -11   4   6        0.66        5.66     13.19 o 
 -10   4   6      453.28      467.97     26.88 o 
  -9   4   6       12.67       17.65      7.90 o 
  -8   4   6     1679.88     1624.47     38.14 o 
  -7   4   6      299.38      301.05     15.94 o 
  -6   4   6      123.09      119.33     10.96 o 
  -5   4   6        2.55        4.86      5.69 o 
  -4   4   6       13.62       15.67      6.26 o 
  -3   4   6       95.00       93.33      9.71 o 
  -2   4   6      284.81      293.20     16.22 o 
  -1   4   6      806.60      803.93     28.19 o 
   0   4   6      667.65      622.00     25.64 o 
   1   4   6      345.61      342.97     22.08 o 
   2   4   6     2053.92     2105.76     51.18 o 
   3   4   6      154.80      116.68     14.75 o 
   4   4   6     1080.83     1066.97     35.93 o 
   5   4   6      308.64      338.12     48.69 o 
   6   4   6       49.42       48.19     13.77 o 
   7   4   6     1315.21     1309.38     63.27 o 
   8   4   6        2.49        3.76     13.61 o 
   9   4   6       18.26        5.84     15.52 o 
  10   4   6      148.35      159.75     30.41 o 
  11   4   6       35.23       26.05     19.62 o 
  12   4   6       74.67       87.54     26.88 o 
  13   4   6      292.29      294.66     63.02 o 
 -18   5   6        0.50       13.04     22.97 o 
 -17   5   6        1.20      -10.16     20.02 o 
 -16   5   6       52.60      106.72     26.49 o 
 -15   5   6      172.75      218.24     33.92 o 
 -14   5   6       21.11       19.89     18.62 o 
 -13   5   6      352.63      381.25    107.17 o 
 -12   5   6        3.67        8.90     13.12 o 
 -11   5   6        3.24        7.35     14.26 o 
 -10   5   6      194.33      166.90     26.06 o 
  -9   5   6     1005.15      916.91     28.72 o 
  -8   5   6      672.40      750.40     25.24 o 
  -7   5   6     1144.08     1186.46     27.76 o 
  -6   5   6        6.81        6.64      6.01 o 
  -5   5   6      102.93      123.55     11.67 o 
  -4   5   6      365.26      372.82     18.57 o 
  -3   5   6        0.99       -0.74      6.02 o 
  -2   5   6      132.20      149.60     14.53 o 
  -1   5   6        3.09        2.73      6.82 o 
   0   5   6      744.30      697.67     27.90 o 
   1   5   6       33.37       24.60      9.76 o 
   2   5   6       34.80       43.27     10.77 o 
   3   5   6        5.95        8.21      8.52 o 
   4   5   6        4.82       11.39      8.89 o 
   5   5   6      218.52      203.97     22.52 o 
   6   5   6      239.76      226.07     24.76 o 
   7   5   6       24.26       23.27     16.68 o 
   8   5   6      177.20      225.93     49.46 o 
   9   5   6       20.66       16.30     18.21 o 
  10   5   6       96.43      116.97     28.73 o 
  11   5   6        2.30        0.72     17.37 o 
  12   5   6       50.41       63.02     25.90 o 
 -18   6   6        9.59        4.08     29.27 o 
 -17   6   6       37.13       39.05     24.97 o 
 -16   6   6       15.46       30.69     21.09 o 
 -15   6   6        0.25        4.93     23.43 o 
 -14   6   6       10.01       27.11     17.57 o 
 -13   6   6      102.50       89.43     22.92 o 
 -12   6   6        0.64        5.37     12.95 o 
 -11   6   6        2.12       -6.19     11.42 o 
 -10   6   6        2.71        3.32     12.53 o 
  -9   6   6        9.89        3.69     10.30 o 
  -8   6   6      184.90      177.08     25.26 o 
  -7   6   6      107.77      127.15     18.13 o 
  -6   6   6      756.78      738.47     42.97 o 
  -5   6   6       74.55       76.57     21.44 o 
  -4   6   6       40.77       39.24      8.95 o 
  -3   6   6        0.19        8.23      6.99 o 
  -2   6   6       62.49       43.64      9.69 o 
  -1   6   6      243.90      241.35     18.73 o 
   0   6   6      832.19      821.04     35.93 o 
   1   6   6      383.79      334.76     22.81 o 
   2   6   6      117.07       98.49     14.36 o 
   3   6   6       62.03       48.81     11.63 o 
   4   6   6       12.40       -2.42      9.24 o 
   5   6   6      721.13      721.76     37.10 o 
   6   6   6      254.59      267.52     26.92 o 
   7   6   6        7.57       28.13     16.99 o 
   8   6   6       24.00       -0.57     15.64 o 
   9   6   6      107.76      112.32     27.00 o 
  10   6   6        5.79        2.93     17.99 o 
  11   6   6        0.04        5.81     18.19 o 
  12   6   6      113.46      112.73     39.16 o 
 -17   7   6       91.94       64.42     25.35 o 
 -16   7   6       12.25       52.16     35.63 o 
 -15   7   6        1.92        6.73     18.67 o 
 -14   7   6       85.84       86.04     26.05 o 
 -13   7   6       16.21       53.79     20.04 o 
 -12   7   6        1.34       14.52     20.13 o 
 -11   7   6      336.33      325.21     36.83 o 
 -10   7   6       47.10       34.56     15.21 o 
  -9   7   6       27.07       16.26     10.71 o 
  -8   7   6        3.85        0.68      8.97 o 
  -7   7   6     1023.83      968.40     40.62 o 
  -6   7   6       98.66      103.99     16.71 o 
  -5   7   6      205.87      194.97     21.35 o 
  -4   7   6       83.91      121.24     17.39 o 
  -3   7   6      148.01      164.22     21.00 o 
  -2   7   6     1169.19     1098.41     42.50 o 
  -1   7   6      942.89     1001.21     40.84 o 
   0   7   6     1636.07     1624.92     62.62 o 
   1   7   6       99.95       91.80     23.05 o 
   2   7   6        2.80        4.92      8.87 o 
   3   7   6       37.61       46.38     11.86 o 
   4   7   6       54.86       56.73     13.18 o 
   5   7   6        8.87       -2.18     10.06 o 
   6   7   6       24.32       30.49     13.60 o 
   7   7   6       77.80       82.62     23.32 o 
   8   7   6       96.52       91.84     26.01 o 
   9   7   6      177.29      182.35     31.91 o 
  10   7   6        8.80       42.42     22.30 o 
  11   7   6      109.93       93.36     26.89 o 
  12   7   6       21.83       10.58     22.31 o 
 -17   8   6      178.19      218.16     54.00 o 
 -16   8   6        8.02       29.71     21.21 o 
 -15   8   6       11.13       14.72     18.74 o 
 -14   8   6       13.58       10.52     17.47 o 
 -13   8   6      216.58      278.21     55.94 o 
 -12   8   6      158.81      158.56     54.36 o 
 -11   8   6        3.37       -0.53     13.89 o 
 -10   8   6       20.23        7.05     11.76 o 
  -9   8   6      200.11      217.85     24.08 o 
  -8   8   6      933.35      903.98     43.77 o 
  -7   8   6      179.08      162.76     17.30 o 
  -6   8   6     3180.79     3202.56     83.01 o 
  -5   8   6      118.54      108.73     30.60 o 
  -4   8   6      120.10      134.04     27.65 o 
  -3   8   6      332.06      321.16     27.64 o 
  -2   8   6      303.40      265.10     25.04 o 
  -1   8   6      863.16      803.77     37.88 o 
   0   8   6      303.50      281.53     26.31 o 
   1   8   6      351.51      333.93     31.44 o 
   2   8   6      199.34      180.31     22.57 o 
   3   8   6      143.26      144.59     18.42 o 
   4   8   6      145.52      143.10     17.79 o 
   5   8   6        5.73        1.47     10.51 o 
   6   8   6        0.13       -1.74     10.34 o 
   7   8   6       93.17       88.10     23.90 o 
   8   8   6      139.13      175.77     30.55 o 
   9   8   6       63.19       76.71     23.95 o 
  10   8   6      278.14      374.04     53.73 o 
  11   8   6      248.56      244.95     39.21 o 
  12   8   6       37.26       -7.46     31.36 o 
 -17   9   6        0.27       33.01     32.66 o 
 -16   9   6       47.52       80.03     42.47 o 
 -15   9   6       63.12       47.04     22.51 o 
 -14   9   6      164.59      163.86     41.18 o 
 -13   9   6      149.99      175.25     30.82 o 
 -12   9   6       18.68       30.51     16.85 o 
 -11   9   6       23.29       60.38     18.90 o 
 -10   9   6      294.39      245.55     37.21 o 
  -9   9   6      120.84      107.58     21.35 o 
  -8   9   6       43.03       34.33     16.83 o 
  -7   9   6      300.53      267.20     39.99 o 
  -6   9   6        4.13       -8.85      8.85 o 
  -5   9   6     1051.40     1019.03     43.37 o 
  -4   9   6       12.51       19.84     11.67 o 
  -3   9   6       42.41       59.39     14.73 o 
  -2   9   6      583.11      595.70     38.32 o 
  -1   9   6       73.58       93.28     17.44 o 
   0   9   6        5.20        4.80     10.82 o 
   1   9   6      431.90      419.60     40.00 o 
   2   9   6       18.72        3.78     11.56 o 
   3   9   6      126.48      129.41     21.60 o 
   4   9   6       22.58       27.97     15.50 o 
   5   9   6      150.42      142.46     22.13 o 
   6   9   6      120.66      160.55     29.29 o 
   7   9   6       28.04       69.51     33.33 o 
   8   9   6        2.45        6.33     22.23 o 
   9   9   6      218.94      193.56     72.94 o 
  10   9   6       51.40       56.46     35.67 o 
  11   9   6      112.27      106.21     36.91 o 
 -16  10   6        4.02       16.00     20.66 o 
 -15  10   6        3.15       -0.84     18.45 o 
 -14  10   6       36.50       52.72     21.93 o 
 -13  10   6      166.35      160.44     29.45 o 
 -12  10   6      189.79      218.21     33.19 o 
 -11  10   6      271.81      261.63     34.37 o 
 -10  10   6       44.15       23.82     15.64 o 
  -9  10   6       55.77       54.59     23.58 o 
  -8  10   6       58.72       65.73     13.50 o 
  -7  10   6      191.12      228.37     21.67 o 
  -6  10   6       76.95       72.01     15.86 o 
  -5  10   6      248.00      228.50     25.34 o 
  -4  10   6       10.12       13.44     11.20 o 
  -3  10   6      308.68      312.16     28.72 o 
  -2  10   6      145.87      164.70     22.05 o 
  -1  10   6      535.65      505.71     36.73 o 
   0  10   6      757.18      818.44     44.45 o 
   1  10   6      190.71      229.60     26.32 o 
   2  10   6      641.32      654.09     42.53 o 
   3  10   6       30.15       25.42     14.45 o 
   4  10   6      210.33      215.86     36.96 o 
   5  10   6       45.17       34.07     15.80 o 
   6  10   6      124.66      134.22     27.80 o 
   7  10   6      347.77      323.51     39.63 o 
   8  10   6       40.65       62.56     32.84 o 
   9  10   6       68.83       37.93     29.73 o 
  10  10   6       52.56       60.86     36.85 o 
  11  10   6      244.44      128.80     46.33 o 
 -16  11   6      388.85      411.34     68.60 o 
 -15  11   6      282.44      219.46     37.51 o 
 -14  11   6       55.18       78.51     25.51 o 
 -13  11   6      141.81      164.36     30.46 o 
 -12  11   6       46.81       31.46     20.58 o 
 -11  11   6        0.03       46.65     18.86 o 
 -10  11   6      308.60      375.62     41.58 o 
  -9  11   6      176.49      189.11     23.01 o 
  -8  11   6      234.59      223.83     22.33 o 
  -7  11   6       79.83       52.71     12.95 o 
  -6  11   6       29.78       26.52     10.71 o 
  -5  11   6      767.94      797.40     41.48 o 
  -4  11   6        7.20        0.03     10.33 o 
  -3  11   6       74.68       85.62     17.09 o 
  -2  11   6     1169.63     1138.14     48.12 o 
  -1  11   6      697.51      698.44     43.41 o 
   0  11   6      272.26      309.32     30.07 o 
   1  11   6       76.30      102.63     19.56 o 
   2  11   6        0.92       -1.74     11.87 o 
   3  11   6        1.02      -11.06     11.06 o 
   4  11   6      336.89      373.60     34.54 o 
   5  11   6     1439.44     1463.00     58.92 o 
   6  11   6       71.33       79.74     22.92 o 
   7  11   6        1.36        8.69     21.94 o 
   8  11   6       19.24        2.65     17.72 o 
   9  11   6      134.69      169.46     49.42 o 
  10  11   6       67.44       27.78     29.56 o 
 -15  12   6      263.82      258.07     56.69 o 
 -14  12   6       69.98      109.84     29.40 o 
 -13  12   6      317.41      360.98     68.69 o 
 -12  12   6      140.95      172.44     32.10 o 
 -11  12   6      181.59      191.32     32.28 o 
 -10  12   6       24.86       28.74     14.46 o 
  -9  12   6      175.42      170.66     24.08 o 
  -8  12   6       37.34       34.28     12.62 o 
  -7  12   6      671.45      705.66     38.61 o 
  -6  12   6        0.09        8.07      9.76 o 
  -5  12   6      303.53      260.81     27.32 o 
  -4  12   6     1029.40     1008.62     47.75 o 
  -3  12   6       43.50       54.89     15.82 o 
  -2  12   6       51.68       44.13     16.89 o 
  -1  12   6      223.07      239.15     26.63 o 
   0  12   6       89.32      102.15     21.56 o 
   1  12   6       46.55       19.63     17.82 o 
   2  12   6      303.97      320.49     32.30 o 
   3  12   6       10.88        7.25     15.04 o 
   4  12   6      213.44      221.65     28.45 o 
   5  12   6        0.34       -7.13     13.92 o 
   6  12   6        0.07       -0.35     14.15 o 
   7  12   6       90.06       57.97     21.84 o 
   8  12   6      369.40      411.73     47.29 o 
   9  12   6       35.80       10.83     29.92 o 
 -14  13   6      198.80      274.97     39.90 o 
 -13  13   6        1.11       -6.13     18.95 o 
 -12  13   6        7.25       10.88     15.02 o 
 -11  13   6       11.38       23.01     15.40 o 
 -10  13   6      600.82      579.27     42.39 o 
  -9  13   6      386.55      451.27     37.21 o 
  -8  13   6        0.57        6.02     10.20 o 
  -7  13   6       35.67       36.60     12.36 o 
  -6  13   6      480.40      524.98     33.39 o 
  -5  13   6       41.62       23.72     14.21 o 
  -4  13   6     1605.54     1543.74     78.79 o 
  -3  13   6       45.53       65.83     20.20 o 
  -2  13   6      158.23      151.89     22.80 o 
  -1  13   6      602.16      593.77     42.30 o 
   0  13   6       39.31       61.91     17.59 o 
   1  13   6      343.88      332.05     37.75 o 
   2  13   6        1.70        8.84     14.84 o 
   3  13   6       16.57       -0.76     14.01 o 
   4  13   6       26.49       36.48     17.00 o 
   5  13   6      650.28      674.14     48.48 o 
   6  13   6      156.14      131.46     29.22 o 
   7  13   6       17.11       -4.03     17.68 o 
   8  13   6      129.25      121.65     29.43 o 
   9  13   6        1.26       17.71     31.58 o 
 -13  14   6      101.09      141.89     31.65 o 
 -12  14   6       42.86       47.74     25.75 o 
 -11  14   6       22.84        3.34     14.30 o 
 -10  14   6        3.75       10.67     14.03 o 
  -9  14   6      333.12      338.61     34.00 o 
  -8  14   6       42.74       30.21     12.87 o 
  -7  14   6      162.65      135.04     18.78 o 
  -6  14   6      155.57      165.83     19.97 o 
  -5  14   6      140.60      136.51     25.76 o 
  -4  14   6      387.81      351.69     44.09 o 
  -3  14   6      285.92      224.48     44.01 o 
  -2  14   6      755.42      787.97     49.33 o 
  -1  14   6      344.12      346.94     33.85 o 
   0  14   6       37.37        8.47     13.55 o 
   1  14   6      149.31      185.22     32.62 o 
   2  14   6      292.66      244.06     30.20 o 
   3  14   6      153.60      178.44     42.14 o 
   4  14   6      376.58      419.28     45.19 o 
   5  14   6        0.79       10.07     17.30 o 
   6  14   6      311.97      403.39     48.38 o 
   7  14   6        2.42       12.48     24.34 o 
   8  14   6      154.80      194.26     34.90 o 
 -12  15   6        1.20       19.03     17.04 o 
 -11  15   6       10.75       35.61     16.60 o 
 -10  15   6      268.57      320.03     33.60 o 
  -9  15   6      118.69      111.93     29.54 o 
  -8  15   6       64.86       22.55     13.48 o 
  -7  15   6       15.19       22.67     12.70 o 
  -6  15   6       36.78       48.12     15.00 o 
  -5  15   6        2.01       15.09     11.48 o 
  -4  15   6       93.24      102.17     21.41 o 
  -3  15   6       95.68       80.43     19.75 o 
  -2  15   6        0.11       -2.63     12.91 o 
  -1  15   6      151.71      128.81     23.09 o 
   0  15   6       64.89       44.50     17.02 o 
   1  15   6      102.43       77.98     20.23 o 
   2  15   6        8.51       27.10     19.08 o 
   3  15   6       98.12      107.04     24.45 o 
   4  15   6       53.53       71.02     22.04 o 
   5  15   6      143.69      200.03     35.72 o 
   6  15   6       99.12       96.86     28.28 o 
   7  15   6       33.83       11.52     20.73 o 
 -11  16   6       13.52       14.41     16.19 o 
 -10  16   6      129.44      174.60     26.36 o 
  -9  16   6        0.33       10.26     17.28 o 
  -8  16   6       80.62       78.29     19.56 o 
  -7  16   6       97.29       54.34     15.55 o 
  -6  16   6        4.91       10.81     11.50 o 
  -5  16   6       76.03       76.40     22.15 o 
  -4  16   6       20.92        7.40     12.25 o 
  -3  16   6      540.37      553.61     43.36 o 
  -2  16   6       49.29       60.72     30.26 o 
  -1  16   6       66.21       71.03     19.84 o 
   0  16   6       16.54       19.48     16.67 o 
   1  16   6       10.02       12.26     14.69 o 
   2  16   6       88.87       78.68     21.38 o 
   3  16   6      109.47      101.42     23.77 o 
   4  16   6       30.64       16.83     17.34 o 
   5  16   6        2.66       -9.37     18.32 o 
   6  16   6       23.97        8.14     33.63 o 
 -10  17   6       18.63       70.84     27.44 o 
  -9  17   6        2.38       10.97     15.50 o 
  -8  17   6        0.04       20.82     16.18 o 
  -7  17   6        3.97        8.36     13.10 o 
  -6  17   6      220.78      229.59     31.96 o 
  -5  17   6       27.00       15.80     13.49 o 
  -4  17   6       12.23       25.26     14.02 o 
  -3  17   6       51.67       28.55     17.15 o 
  -2  17   6       34.65       62.13     20.06 o 
  -1  17   6      155.86      164.81     26.27 o 
   0  17   6        0.17       -4.34     15.49 o 
   1  17   6      152.49      171.86     27.77 o 
   2  17   6        1.02       -4.12     16.41 o 
   3  17   6        9.02       -1.64     18.04 o 
   4  17   6        0.33      -11.60     21.61 o 
  -8  18   6       49.26       71.36     19.67 o 
  -7  18   6      144.03      169.09     31.57 o 
  -6  18   6        9.34       42.29     15.96 o 
  -5  18   6        3.81        7.83     13.76 o 
  -4  18   6        0.82        8.50     13.13 o 
  -3  18   6       96.64       82.49     18.21 o 
  -2  18   6      146.99      173.88     27.62 o 
  -1  18   6       12.13        7.65     17.00 o 
   0  18   6       19.07        5.18     22.28 o 
   1  18   6       14.08       24.61     25.08 o 
   2  18   6      136.34      158.00     35.39 o 
  -4  19   6       44.25       44.39     45.98 o 
  -3  19   6       80.68       60.65     27.70 o 
  -2  19   6        9.33        0.37     21.13 o 
 -18   1   7        3.53      -10.93     22.75 o 
 -17   1   7      250.79      250.94     46.98 o 
 -16   1   7        1.26       -1.64     17.13 o 
 -15   1   7        0.21       22.27     15.50 o 
 -14   1   7       27.50       19.44     12.55 o 
 -13   1   7        7.84        7.33     10.62 o 
 -12   1   7       12.91        7.02      9.86 o 
 -11   1   7      117.72      110.96     18.60 o 
 -10   1   7      904.49      922.98     33.54 o 
  -9   1   7        2.90       -6.18      6.18 o 
  -8   1   7      248.79      233.86     15.52 o 
  -7   1   7       84.89       79.27     15.84 o 
  -6   1   7      204.23      247.04     18.95 o 
  -5   1   7        0.47       -4.01      5.66 o 
  -4   1   7      204.12      208.97     13.70 o 
  -3   1   7        7.07       -3.14      5.36 o 
  -2   1   7        0.79        1.16      5.53 o 
  -1   1   7       59.82       46.54      9.03 o 
   0   1   7      126.99      151.25     15.19 o 
   1   1   7      513.22      526.29     26.18 o 
   2   1   7       96.94      114.40     14.21 o 
   3   1   7       46.41       26.01     15.04 o 
   4   1   7      542.41      529.10     45.88 o 
   5   1   7       15.74       16.55     22.31 o 
   6   1   7      191.22      162.07     62.55 o 
   7   1   7       49.66       54.77     19.93 o 
   8   1   7      122.15      107.54     25.99 o 
   9   1   7        5.39        6.10     16.78 o 
  10   1   7      100.51      112.59     27.74 o 
  11   1   7       47.52       65.35     33.77 o 
 -18   2   7        0.56      -19.22     32.34 o 
 -17   2   7       45.77       39.67     25.44 o 
 -16   2   7       12.84       -1.06     26.35 o 
 -15   2   7      124.94      134.99     20.50 o 
 -14   2   7       70.68       89.41     17.19 o 
 -13   2   7      215.76      225.94     27.04 o 
 -12   2   7       84.90       70.20     14.05 o 
 -11   2   7      459.90      508.34     29.84 o 
 -10   2   7       63.42       55.12     10.87 o 
  -9   2   7      462.88      487.55     22.56 o 
  -8   2   7     1303.75     1344.61     32.16 o 
  -7   2   7      997.25     1086.52     30.96 o 
  -6   2   7      174.33      158.25     15.52 o 
  -5   2   7       78.06       56.65      9.21 o 
  -4   2   7      724.87      674.90     20.66 o 
  -3   2   7       10.08        8.26      6.52 o 
  -2   2   7     1171.35     1126.57     30.01 o 
  -1   2   7       23.70       24.68      8.60 o 
   0   2   7      553.28      600.43     28.56 o 
   1   2   7     1896.85     1798.62     46.85 o 
   2   2   7     1345.70     1356.81     48.09 o 
   3   2   7      108.57      128.10     15.66 o 
   4   2   7       13.70       23.98     14.84 o 
   5   2   7        4.33       25.01     16.35 o 
   6   2   7      212.17      188.20     30.30 o 
   7   2   7      423.91      417.62     44.40 o 
   8   2   7      329.89      390.19     44.67 o 
   9   2   7      185.62      230.98     36.50 o 
  10   2   7       20.82       -1.84     17.38 o 
  11   2   7        1.25        2.77     20.69 o 
 -18   3   7        1.77      -12.12     28.85 o 
 -17   3   7       11.15       13.00     20.58 o 
 -16   3   7       16.35       49.03     22.59 o 
 -15   3   7      378.26      416.27     44.58 o 
 -14   3   7      248.35      308.80     33.11 o 
 -13   3   7        7.72        0.99     13.64 o 
 -12   3   7        2.37       10.93     10.19 o 
 -11   3   7      158.97      199.26     19.75 o 
 -10   3   7       47.45       41.59     12.16 o 
  -9   3   7      456.72      467.39     24.49 o 
  -8   3   7      835.65      913.72     26.25 o 
  -7   3   7       41.81       39.03      9.01 o 
  -6   3   7       11.98        7.38      8.94 o 
  -5   3   7      780.94      743.62     24.87 o 
  -4   3   7        5.14        7.07      6.89 o 
  -3   3   7        1.56       -6.61      6.61 o 
  -2   3   7      526.26      546.78     28.38 o 
  -1   3   7      750.31      741.95     32.98 o 
   0   3   7      101.45      102.82     13.68 o 
   1   3   7      109.83      119.77     14.97 o 
   2   3   7       54.66       56.89     12.27 o 
   3   3   7      144.31      135.74     16.73 o 
   4   3   7      176.33      180.16     21.87 o 
   5   3   7       78.15      104.67     23.93 o 
   6   3   7       12.79       -1.48     13.71 o 
   7   3   7       95.59      102.29     25.57 o 
   8   3   7       32.41       41.29     20.60 o 
   9   3   7        7.04      -11.03     15.30 o 
  10   3   7      306.55      301.06     52.80 o 
  11   3   7        2.32       21.76     21.92 o 
 -17   4   7       43.99       68.64     26.05 o 
 -16   4   7      203.93      254.19     38.11 o 
 -15   4   7       21.66       13.87     17.89 o 
 -14   4   7      169.42      245.38     71.92 o 
 -13   4   7      464.76      507.01     47.07 o 
 -12   4   7       41.85       28.99     14.65 o 
 -11   4   7      180.14      181.24     28.16 o 
 -10   4   7       47.30       47.03     12.86 o 
  -9   4   7       16.09       17.39      8.34 o 
  -8   4   7      530.27      595.06     22.84 o 
  -7   4   7      491.88      514.72     25.54 o 
  -6   4   7       17.91       19.30      7.82 o 
  -5   4   7      113.20      129.53     12.99 o 
  -4   4   7      504.23      505.77     27.88 o 
  -3   4   7        2.92        6.67      8.08 o 
  -2   4   7     1185.36     1163.91     36.90 o 
  -1   4   7       50.93       46.04     14.73 o 
   0   4   7        0.05        6.85      8.77 o 
   1   4   7      283.28      286.77     21.81 o 
   2   4   7      273.39      288.14     36.62 o 
   3   4   7      180.55      192.03     19.28 o 
   4   4   7       50.15       34.17     13.44 o 
   5   4   7       40.16       29.08     29.92 o 
   6   4   7      771.50      689.03     42.72 o 
   7   4   7     1104.00     1161.38     63.04 o 
   8   4   7      111.07       44.57     19.95 o 
   9   4   7        7.75       -5.24     16.38 o 
  10   4   7       43.86       20.03     32.42 o 
  11   4   7       96.04       91.21     28.78 o 
 -17   5   7       62.34       50.55     23.36 o 
 -16   5   7      148.27      168.29     32.81 o 
 -15   5   7      103.73      159.20     46.40 o 
 -14   5   7      572.55      576.03     54.51 o 
 -13   5   7      112.64      131.45     26.50 o 
 -12   5   7        0.43        8.28     15.16 o 
 -11   5   7      338.20      284.45     35.40 o 
 -10   5   7      136.73      128.89     17.30 o 
  -9   5   7       98.25       96.97     15.37 o 
  -8   5   7      240.80      189.11     19.32 o 
  -7   5   7     1545.72     1527.29     59.07 o 
  -6   5   7      303.25      312.06     22.31 o 
  -5   5   7     1133.87     1181.02     49.82 o 
  -4   5   7      231.40      243.67     26.70 o 
  -3   5   7       70.14       64.27     12.08 o 
  -2   5   7      372.67      367.02     24.21 o 
  -1   5   7        7.92        6.62      8.85 o 
   0   5   7      802.02      855.30     32.56 o 
   1   5   7      139.10      168.81     18.00 o 
   2   5   7      311.49      286.29     22.91 o 
   3   5   7       10.88        3.64     11.67 o 
   4   5   7     1252.22     1373.92     44.47 o 
   5   5   7       38.53       35.77     14.47 o 
   6   5   7     1082.07      989.40     44.66 o 
   7   5   7      120.55      107.05     20.04 o 
   8   5   7      254.18      253.41     36.71 o 
   9   5   7      169.20      151.85     45.70 o 
  10   5   7      422.93      470.12     52.05 o 
  11   5   7       15.41       -7.57     29.67 o 
 -17   6   7       30.28       43.19     33.04 o 
 -16   6   7        0.81       10.91     19.75 o 
 -15   6   7        4.84        7.77     18.81 o 
 -14   6   7        0.79       13.47     16.34 o 
 -13   6   7      289.78      279.31     36.57 o 
 -12   6   7        4.47        8.23     14.62 o 
 -11   6   7       18.67        2.05     14.45 o 
 -10   6   7       46.56       35.47     14.96 o 
  -9   6   7      101.41       89.10     17.25 o 
  -8   6   7     1054.12     1016.47     49.53 o 
  -7   6   7        4.86        5.68      9.34 o 
  -6   6   7        6.69       11.86     10.42 o 
  -5   6   7       17.06        4.87      9.81 o 
  -4   6   7        0.09        6.99      9.96 o 
  -3   6   7      563.26      583.72     51.39 o 
  -2   6   7      123.80      102.07     17.30 o 
  -1   6   7       39.67       30.80     10.71 o 
   0   6   7      638.68      582.78     30.00 o 
   1   6   7      359.05      405.79     26.41 o 
   2   6   7      622.77      706.81     34.31 o 
   3   6   7        0.78       -0.31      9.45 o 
   4   6   7      440.94      445.23     29.92 o 
   5   6   7      102.03      112.13     20.15 o 
   6   6   7      262.76      293.65     29.49 o 
   7   6   7      302.18      340.23     32.37 o 
   8   6   7        0.19        0.93     13.56 o 
   9   6   7       29.46       31.98     21.15 o 
  10   6   7      268.21      292.42     49.92 o 
  11   6   7        9.38      -28.36     28.36 o 
 -17   7   7       75.73       58.53     34.79 o 
 -16   7   7       40.03       39.72     29.69 o 
 -15   7   7      512.77      545.07     52.94 o 
 -14   7   7       87.80       89.00     46.56 o 
 -13   7   7       43.14       44.07     19.16 o 
 -12   7   7       55.07       48.57     18.84 o 
 -11   7   7      128.34      160.93     42.67 o 
 -10   7   7      421.16      444.57     35.41 o 
  -9   7   7       17.33       24.34     17.66 o 
  -8   7   7       11.68        1.78     10.71 o 
  -7   7   7       54.81       41.46     13.43 o 
  -6   7   7      314.04      319.13     29.29 o 
  -5   7   7      186.48      155.68     20.84 o 
  -4   7   7      536.75      569.11     37.63 o 
  -3   7   7      110.65      155.82     27.95 o 
  -2   7   7       37.28       11.79     11.81 o 
  -1   7   7      277.74      279.91     26.98 o 
   0   7   7      892.84      929.42     42.58 o 
   1   7   7      367.23      378.85     41.88 o 
   2   7   7        8.73       22.34     12.73 o 
   3   7   7      899.44      869.13     38.26 o 
   4   7   7      346.80      390.05     28.58 o 
   5   7   7      136.63      145.07     21.59 o 
   6   7   7      466.08      544.32     39.93 o 
   7   7   7      113.11      100.91     21.03 o 
   8   7   7      116.84      108.81     21.61 o 
   9   7   7       36.96       38.83     17.34 o 
  10   7   7       14.92       -9.96     19.53 o 
 -16   8   7        3.59       -1.29     24.25 o 
 -15   8   7       59.02       77.86     25.70 o 
 -14   8   7      305.32      241.59     46.90 o 
 -13   8   7      172.39      146.80     28.06 o 
 -12   8   7       70.90       89.48     22.35 o 
 -11   8   7        0.47       10.07     14.44 o 
 -10   8   7       46.58       31.88     13.20 o 
  -9   8   7       37.00       15.40     12.50 o 
  -8   8   7      253.84      276.25     32.76 o 
  -7   8   7      411.12      415.97     33.50 o 
  -6   8   7        1.31       10.86     10.64 o 
  -5   8   7        0.16        2.89     10.65 o 
  -4   8   7       22.74        8.15     10.86 o 
  -3   8   7     1031.48      959.03     42.82 o 
  -2   8   7       27.09       17.98     11.10 o 
  -1   8   7      614.62      645.71     41.46 o 
   0   8   7      151.02      159.07     22.17 o 
   1   8   7      120.66      139.85     21.03 o 
   2   8   7       80.83      116.08     26.95 o 
   3   8   7      322.65      301.00     30.60 o 
   4   8   7       10.39       12.82     14.11 o 
   5   8   7       75.73       34.77     23.67 o 
   6   8   7        6.18       14.17     16.15 o 
   7   8   7      304.79      303.10     39.39 o 
   8   8   7       23.48        6.64     17.78 o 
   9   8   7        2.83       -5.47     17.30 o 
 -16   9   7       11.09       47.74     33.02 o 
 -15   9   7      160.89      182.90     51.70 o 
 -14   9   7        2.87       26.98     57.93 o 
 -13   9   7      180.40      228.49     36.35 o 
 -12   9   7      196.90      234.13     67.98 o 
 -11   9   7       41.94       68.77     22.16 o 
 -10   9   7       54.10       39.35     15.18 o 
  -9   9   7       57.45       53.37     12.98 o 
  -8   9   7      140.12      139.51     18.58 o 
  -7   9   7       61.04       51.76     17.78 o 
  -6   9   7        4.10        1.11     11.54 o 
  -5   9   7       20.70       21.82     12.76 o 
  -4   9   7      764.67      743.00     44.81 o 
  -3   9   7      216.44      157.20     25.68 o 
  -2   9   7       54.15       65.89     16.51 o 
  -1   9   7      126.77      146.55     22.41 o 
   0   9   7        2.95       14.00     12.51 o 
   1   9   7       96.25       81.49     24.80 o 
   2   9   7      403.05      374.73     34.13 o 
   3   9   7      223.80      249.20     29.93 o 
   4   9   7        3.11        3.69     13.78 o 
   5   9   7      546.88      538.31     55.70 o 
   6   9   7       75.21       41.41     21.01 o 
   7   9   7        0.42      -15.50     15.50 o 
   8   9   7        8.17        3.71     16.93 o 
   9   9   7      164.29      234.36     60.55 o 
 -15  10   7        5.73       27.10     33.21 o 
 -14  10   7      624.51      803.24     65.00 o 
 -13  10   7       12.40       29.20     18.39 o 
 -12  10   7      151.33      118.03     26.75 o 
 -11  10   7        0.46       25.75     17.05 o 
 -10  10   7       12.76       24.44     11.51 o 
  -9  10   7      559.56      475.69     32.91 o 
  -8  10   7       24.11       11.58     10.65 o 
  -7  10   7      267.26      266.25     24.57 o 
  -6  10   7      155.33      148.98     22.92 o 
  -5  10   7      153.63      142.83     22.33 o 
  -4  10   7       16.05       21.57     13.60 o 
  -3  10   7      127.85      131.31     20.84 o 
  -2  10   7       83.82       65.97     17.37 o 
  -1  10   7      614.41      581.80     40.92 o 
   0  10   7      103.47       97.73     29.13 o 
   1  10   7       19.39       15.70     14.19 o 
   2  10   7      230.93      235.71     29.72 o 
   3  10   7      296.18      337.15     33.95 o 
   4  10   7      138.13      167.00     25.34 o 
   5  10   7      326.79      295.91     39.43 o 
   6  10   7      148.52      194.05     41.07 o 
   7  10   7      127.24      125.19     29.79 o 
   8  10   7       59.82       49.89     23.84 o 
   9  10   7      238.68      316.13     43.16 o 
 -15  11   7      102.41      158.47     45.86 o 
 -14  11   7        4.58       51.36     22.59 o 
 -13  11   7        6.51        5.40     18.77 o 
 -12  11   7       82.91       92.61     24.78 o 
 -11  11   7       20.93       40.40     15.19 o 
 -10  11   7        0.51       -2.01     11.74 o 
  -9  11   7        0.06       -8.33      9.75 o 
  -8  11   7       73.54       98.48     18.55 o 
  -7  11   7       46.21       47.82     13.49 o 
  -6  11   7       51.16       44.31     16.42 o 
  -5  11   7       33.65       31.42     13.91 o 
  -4  11   7      353.44      342.36     32.26 o 
  -3  11   7       48.65       32.10     14.14 o 
  -2  11   7      179.93      151.15     23.66 o 
  -1  11   7        8.05       -1.59     12.58 o 
   0  11   7       12.91       -2.02     12.80 o 
   1  11   7       94.32       78.48     20.11 o 
   2  11   7       22.62       19.88     15.58 o 
   3  11   7      352.55      380.83     36.99 o 
   4  11   7       10.53       -9.52     12.96 o 
   5  11   7       49.16       38.03     20.07 o 
   6  11   7       13.36       27.19     19.83 o 
   7  11   7       17.81       27.38     21.51 o 
   8  11   7       44.40       27.95     26.81 o 
 -14  12   7      139.08      112.84     43.40 o 
 -13  12   7       40.30       47.18     22.39 o 
 -12  12   7        2.86       13.23     14.94 o 
 -11  12   7      164.85      160.73     30.88 o 
 -10  12   7       33.60       51.45     16.44 o 
  -9  12   7       39.13       33.77     15.41 o 
  -8  12   7        7.59       11.73     13.02 o 
  -7  12   7        0.58        3.26     10.11 o 
  -6  12   7      124.59      125.91     22.91 o 
  -5  12   7      145.33       99.98     20.55 o 
  -4  12   7       19.79       21.57     15.33 o 
  -3  12   7       37.35       31.14     14.92 o 
  -2  12   7       30.78       27.48     15.31 o 
  -1  12   7       69.19       37.84     15.77 o 
   0  12   7       82.02       91.11     38.67 o 
   1  12   7       18.59       15.20     31.45 o 
   2  12   7        8.61        6.76     14.57 o 
   3  12   7        3.55       -5.85     19.22 o 
   4  12   7       19.68       19.36     15.47 o 
   5  12   7        1.21        9.32     18.50 o 
   6  12   7       46.15       38.98     24.49 o 
   7  12   7      368.90      359.57     65.10 o 
 -13  13   7      174.49      230.70     40.27 o 
 -12  13   7       11.78       22.99     16.71 o 
 -11  13   7       12.09       18.84     16.03 o 
 -10  13   7        4.37        8.49     14.00 o 
  -9  13   7       54.48       53.49     15.15 o 
  -8  13   7       11.29        6.89     12.19 o 
  -7  13   7       32.62       26.00     13.21 o 
  -6  13   7        1.93        9.46     10.61 o 
  -5  13   7      229.49      213.86     34.81 o 
  -4  13   7       26.86        4.79     18.28 o 
  -3  13   7      737.01      724.99     51.25 o 
  -2  13   7        7.78        8.77     13.78 o 
  -1  13   7      332.39      333.35     34.14 o 
   0  13   7        3.27       -0.77     14.41 o 
   1  13   7        3.25       17.29     15.66 o 
   2  13   7       18.06       -0.34     14.25 o 
   3  13   7        0.09       13.10     17.28 o 
   4  13   7       34.38       12.01     22.60 o 
   5  13   7      144.36       84.68     37.11 o 
   6  13   7       84.72       61.13     23.87 o 
   7  13   7       11.43       15.36     21.65 o 
 -12  14   7      223.72      223.07     38.23 o 
 -11  14   7      110.45      149.68     25.55 o 
 -10  14   7       11.93        0.88     14.11 o 
  -9  14   7       82.88      126.09     20.04 o 
  -8  14   7       24.16       32.62     13.42 o 
  -7  14   7      255.34      285.10     34.53 o 
  -6  14   7        4.15        4.34     11.33 o 
  -5  14   7        2.70       16.73     13.99 o 
  -4  14   7       12.15        8.47     13.98 o 
  -3  14   7       10.82       -2.62     13.71 o 
  -2  14   7      359.18      348.44     35.44 o 
  -1  14   7      501.04      463.86     40.63 o 
   0  14   7       31.48       57.98     18.97 o 
   1  14   7      412.42      425.05     39.60 o 
   2  14   7       80.16       56.23     19.90 o 
   3  14   7      102.82       82.32     23.04 o 
   4  14   7       55.70       31.22     20.09 o 
   5  14   7        3.43        0.30     19.43 o 
   6  14   7      208.45      188.13     46.83 o 
 -11  15   7      116.11       95.52     29.87 o 
 -10  15   7       57.21       77.55     30.87 o 
  -9  15   7       37.14       41.15     20.40 o 
  -8  15   7      377.11      366.68     31.55 o 
  -7  15   7       24.74        8.46     13.79 o 
  -6  15   7      272.89      256.49     26.33 o 
  -5  15   7       11.21       21.02     13.28 o 
  -4  15   7        7.23       13.36     15.48 o 
  -3  15   7       28.73       27.45     21.36 o 
  -2  15   7        0.49       29.65     16.98 o 
  -1  15   7       27.36       22.59     15.80 o 
   0  15   7       55.09       65.12     20.67 o 
   1  15   7        6.51       -7.92     15.83 o 
   2  15   7       29.97       -4.68     22.04 o 
   3  15   7      281.19      292.64     36.36 o 
   4  15   7      114.39       84.81     24.97 o 
  -9  16   7      340.73      323.68     46.67 o 
  -8  16   7       36.35       33.26     14.73 o 
  -7  16   7       92.70       79.22     18.07 o 
  -6  16   7      171.29      119.03     20.53 o 
  -5  16   7       82.57      107.40     20.12 o 
  -4  16   7      109.95       90.66     20.71 o 
  -3  16   7       20.88        5.83     15.78 o 
  -2  16   7      225.14      264.80     32.77 o 
  -1  16   7      143.26      146.69     26.24 o 
   0  16   7       62.92       63.42     20.65 o 
   1  16   7        4.61        0.71     16.00 o 
   2  16   7      177.20      152.83     35.55 o 
   3  16   7      147.68      170.02     30.02 o 
  -7  17   7       54.84       84.51     18.98 o 
  -6  17   7      380.40      370.51     32.92 o 
  -5  17   7       53.36       61.90     35.89 o 
  -4  17   7      195.33      231.62     27.07 o 
  -3  17   7      218.31      187.77     29.67 o 
  -2  17   7        0.29       10.11     16.64 o 
  -1  17   7      100.44      100.51     29.89 o 
   0  17   7      328.96      361.31     38.39 o 
   1  17   7       50.87       36.28     35.71 o 
 -17   0   8       60.17       18.44     38.42 o 
 -16   0   8      234.69      258.36     78.40 o 
 -15   0   8       18.29       20.01     19.26 o 
 -14   0   8        6.24       55.57     28.09 o 
 -13   0   8      577.95      717.51    111.36 o 
 -12   0   8       18.63       34.86     17.27 o 
 -11   0   8      862.25      980.64     92.92 o 
 -10   0   8       35.17       45.85     14.08 o 
  -9   0   8     2299.77     2385.06     68.09 o 
  -8   0   8     1089.00     1116.37     50.13 o 
  -7   0   8      276.11      239.73     29.41 o 
  -6   0   8     2146.33     2006.55     58.10 o 
  -5   0   8      348.35      332.89     27.36 o 
  -4   0   8     1110.04     1015.09     49.35 o 
  -3   0   8      377.77      348.41     33.01 o 
  -2   0   8        0.17      -15.20     15.20 o 
  -1   0   8      107.57      102.43     31.16 o 
   0   0   8        2.74       11.31     20.71 o 
   1   0   8       30.34       69.92     28.54 o 
   2   0   8      118.07      203.13     43.27 o 
   3   0   8      383.30      418.93     60.82 o 
   4   0   8      249.87      202.34     45.44 o 
   5   0   8      292.84      311.09     54.73 o 
   6   0   8      330.93      243.27     50.88 o 
   7   0   8      409.69      458.96     70.14 o 
   8   0   8      104.69      125.33     40.82 o 
   9   0   8      103.85       95.19     39.94 o 
 -17   1   8        1.01       -4.56     28.57 o 
 -16   1   8       41.35       38.65     19.77 o 
 -15   1   8      236.68      256.68     30.90 o 
 -14   1   8       69.58       77.78     18.11 o 
 -13   1   8       71.72       76.68     15.67 o 
 -12   1   8      248.31      253.75     23.58 o 
 -11   1   8      186.92      212.21     20.51 o 
 -10   1   8     1698.75     1736.04     40.63 o 
  -9   1   8       51.02       58.84     12.15 o 
  -8   1   8       83.64      102.45     11.91 o 
  -7   1   8       22.05       18.69     10.34 o 
  -6   1   8      688.47      679.27     23.33 o 
  -5   1   8      218.91      224.00     17.36 o 
  -4   1   8       20.67       23.39      8.39 o 
  -3   1   8      219.16      234.25     20.07 o 
  -2   1   8       85.94       64.07     14.90 o 
  -1   1   8      507.70      580.99     35.73 o 
   0   1   8     1008.77     1131.70     57.46 o 
   1   1   8      265.31      232.58     31.42 o 
   2   1   8        4.48       33.87     35.30 o 
   3   1   8        0.43        8.87     16.29 o 
   4   1   8      251.43      301.74     38.16 o 
   5   1   8      378.48      384.97     65.73 o 
   6   1   8       96.56      106.20     26.96 o 
   7   1   8       31.98       13.58     19.37 o 
   8   1   8      231.62      250.28     38.37 o 
   9   1   8       68.88       81.85     27.23 o 
 -17   2   8       71.22       86.96     27.25 o 
 -16   2   8       41.98      102.84     46.90 o 
 -15   2   8      178.41      187.58     27.50 o 
 -14   2   8       87.83       93.58     20.47 o 
 -13   2   8       13.59       24.63     14.72 o 
 -12   2   8        1.82       35.50     12.21 o 
 -11   2   8      303.35      354.46     26.25 o 
 -10   2   8      134.00      152.10     15.82 o 
  -9   2   8      532.79      576.15     25.81 o 
  -8   2   8       96.32       87.40     16.01 o 
  -7   2   8       59.69       41.90      9.95 o 
  -6   2   8      140.57      152.74     14.95 o 
  -5   2   8       36.05       26.61      9.53 o 
  -4   2   8      568.86      565.81     30.59 o 
  -3   2   8      364.98      372.81     25.05 o 
  -2   2   8      129.62      151.64     17.01 o 
  -1   2   8      100.17      107.54     15.04 o 
   0   2   8      170.15      198.74     22.59 o 
   1   2   8      384.62      407.02     41.60 o 
   2   2   8        3.22       -0.41     14.95 o 
   3   2   8      254.01      280.44     45.23 o 
   4   2   8       74.10       88.72     24.08 o 
   5   2   8      448.07      463.13     47.48 o 
   6   2   8      189.86      218.67     44.83 o 
   7   2   8      196.30      183.93     33.82 o 
   8   2   8        2.14        8.65     20.73 o 
   9   2   8        0.12       -2.81     25.07 o 
 -17   3   8        3.32       19.23     25.16 o 
 -16   3   8       12.77       40.15     23.22 o 
 -15   3   8       22.98       36.37     21.17 o 
 -14   3   8      377.51      414.13     37.13 o 
 -13   3   8       21.57       17.94     19.45 o 
 -12   3   8        1.40       16.17     12.82 o 
 -11   3   8        8.94       21.68     17.49 o 
 -10   3   8      177.34      190.61     21.51 o 
  -9   3   8      112.38       81.84     12.61 o 
  -8   3   8       34.93       53.83     10.09 o 
  -7   3   8      507.22      454.17     24.72 o 
  -6   3   8        1.03        7.36      8.28 o 
  -5   3   8        0.70       -4.17      8.14 o 
  -4   3   8      428.51      427.41     43.30 o 
  -3   3   8      190.72      170.52     17.60 o 
  -2   3   8        1.39       -4.46      8.89 o 
  -1   3   8        0.25        4.78      9.02 o 
   0   3   8       22.79       27.64     10.54 o 
   1   3   8       24.23       17.89     10.64 o 
   2   3   8      444.66      434.12     42.73 o 
   3   3   8       17.84       22.84     16.96 o 
   4   3   8      164.43      147.65     27.94 o 
   5   3   8      249.92      275.94     37.51 o 
   6   3   8      243.41      205.51     57.68 o 
   7   3   8      164.29      138.05     29.27 o 
   8   3   8      215.89      175.02     49.07 o 
   9   3   8        1.99       -1.54     19.11 o 
 -16   4   8        6.22       35.34     28.92 o 
 -15   4   8      107.13      172.92     32.04 o 
 -14   4   8      264.85      348.83     64.48 o 
 -13   4   8       26.69       64.74     27.45 o 
 -12   4   8        9.17       22.50     14.92 o 
 -11   4   8      113.98       92.48     20.44 o 
 -10   4   8        5.19        6.32     10.23 o 
  -9   4   8       13.44        2.97     10.09 o 
  -8   4   8       11.41       16.19     10.53 o 
  -7   4   8       41.18       61.44     16.82 o 
  -6   4   8      353.88      291.69     32.59 o 
  -5   4   8      230.02      237.61     20.68 o 
  -4   4   8        0.02       -7.93      7.93 o 
  -3   4   8      501.93      510.50     29.55 o 
  -2   4   8       44.60       46.74     12.23 o 
  -1   4   8        0.47        4.06      9.21 o 
   0   4   8        1.91       -1.68      9.02 o 
   1   4   8      145.77      137.59     18.36 o 
   2   4   8       13.56       15.69     10.97 o 
   3   4   8        0.04       -5.39     12.97 o 
   4   4   8        1.02      -12.71     12.71 o 
   5   4   8      161.39      188.94     67.16 o 
   6   4   8       40.05       55.10     21.36 o 
   7   4   8      107.08      107.14     45.60 o 
   8   4   8        4.75       16.56     20.00 o 
   9   4   8      173.25      225.94     54.49 o 
 -16   5   8       11.82       46.38     35.22 o 
 -15   5   8        6.15        8.22     34.95 o 
 -14   5   8       15.13       44.07     20.51 o 
 -13   5   8       89.63      123.26     26.56 o 
 -12   5   8      228.17      241.54     33.89 o 
 -11   5   8       49.00       28.12     15.07 o 
 -10   5   8       60.99       41.31     13.94 o 
  -9   5   8        0.00        7.06     10.37 o 
  -8   5   8       23.22        4.68      9.67 o 
  -7   5   8       15.73        6.72     11.57 o 
  -6   5   8      119.59      109.29     25.39 o 
  -5   5   8      149.34      118.49     19.49 o 
  -4   5   8        8.15       15.36     11.90 o 
  -3   5   8       27.23       34.02     13.50 o 
  -2   5   8       36.00       24.21     13.42 o 
  -1   5   8        0.85       -2.73      9.69 o 
   0   5   8      510.51      535.93     32.02 o 
   1   5   8      577.99      604.03     34.40 o 
   2   5   8      199.30      232.80     22.84 o 
   3   5   8        0.45       -5.41     10.32 o 
   4   5   8      449.79      469.85     37.21 o 
   5   5   8      247.78      296.88     44.36 o 
   6   5   8       46.52       56.48     22.45 o 
   7   5   8       46.29       64.48     24.41 o 
   8   5   8       54.51       43.29     22.33 o 
   9   5   8       16.81      -12.68     26.44 o 
 -16   6   8      176.79      164.07     40.11 o 
 -15   6   8       58.31       70.02     25.56 o 
 -14   6   8      119.81      117.75     29.41 o 
 -13   6   8        6.01        5.68     17.23 o 
 -12   6   8       88.11      147.75     28.95 o 
 -11   6   8        7.53        8.45     13.67 o 
 -10   6   8       32.14       22.10     19.21 o 
  -9   6   8       10.28        3.27     11.65 o 
  -8   6   8        1.35       -8.13      8.13 o 
  -7   6   8       10.29        5.55     17.47 o 
  -6   6   8       56.44       38.45     15.32 o 
  -5   6   8       16.11        6.07     11.57 o 
  -4   6   8       17.46        8.41     11.72 o 
  -3   6   8       32.96       25.36     13.47 o 
  -2   6   8      252.19      215.85     32.54 o 
  -1   6   8      292.87      264.64     37.10 o 
   0   6   8       90.69       75.89     17.80 o 
   1   6   8      409.05      391.68     50.33 o 
   2   6   8       19.19       -1.53     12.16 o 
   3   6   8        0.12      -10.85     12.41 o 
   4   6   8       16.65       12.60     14.22 o 
   5   6   8       29.34       47.85     17.56 o 
   6   6   8       12.60        6.37     18.13 o 
   7   6   8       39.71       -0.82     18.01 o 
   8   6   8      130.99      144.03     35.68 o 
 -15   7   8       14.99       23.25     37.34 o 
 -14   7   8        0.07       24.08     18.67 o 
 -13   7   8      130.48      190.32     66.40 o 
 -12   7   8        1.04       -5.37     13.98 o 
 -11   7   8       68.69       61.00     17.85 o 
 -10   7   8       84.43       86.09     19.81 o 
  -9   7   8        8.50       11.44     10.89 o 
  -8   7   8        2.79       -2.63      9.72 o 
  -7   7   8      683.53      703.06     64.76 o 
  -6   7   8       48.27       55.11     16.67 o 
  -5   7   8      109.50      115.05     21.38 o 
  -4   7   8       38.13       31.66     13.86 o 
  -3   7   8       72.31       59.54     28.53 o 
  -2   7   8      140.28      169.93     24.26 o 
  -1   7   8      374.94      381.22     38.04 o 
   0   7   8      719.56      813.12     48.48 o 
   1   7   8        2.36        4.88     16.74 o 
   2   7   8       43.00       54.77     17.81 o 
   3   7   8       11.23       13.35     13.62 o 
   4   7   8      137.16      146.55     29.45 o 
   5   7   8        3.13       15.94     30.03 o 
   6   7   8        0.39       -7.92     17.63 o 
   7   7   8        8.74       79.58     37.58 o 
   8   7   8      128.76       79.90     38.09 o 
 -15   8   8       49.41       49.75     33.35 o 
 -14   8   8        0.54       11.94     18.73 o 
 -13   8   8      154.25      165.51     61.69 o 
 -12   8   8       35.54       20.31     34.36 o 
 -11   8   8       44.84       51.75     20.33 o 
 -10   8   8        4.90      -10.10     10.10 o 
  -9   8   8       19.68       13.56     15.26 o 
  -8   8   8      126.04      123.96     18.31 o 
  -7   8   8       55.99       53.77     16.54 o 
  -6   8   8       12.65        8.89     13.18 o 
  -5   8   8       21.53       10.45     13.55 o 
  -4   8   8       20.22       14.16     13.02 o 
  -3   8   8       83.70      117.62     20.30 o 
  -2   8   8       46.81       46.57     22.96 o 
  -1   8   8       23.59       28.52     15.17 o 
   0   8   8      230.32      190.06     26.05 o 
   1   8   8       65.60       21.40     23.88 o 
   2   8   8     1441.80     1382.50     57.13 o 
   3   8   8       29.32       20.01     15.89 o 
   4   8   8      102.90      146.62     38.76 o 
   5   8   8      154.76      181.25     32.75 o 
   6   8   8       64.72       68.86     25.60 o 
   7   8   8        0.31       -4.61     18.42 o 
 -14   9   8      146.61      124.69     72.41 o 
 -13   9   8       17.62       16.01     17.06 o 
 -12   9   8        8.32       17.90     18.19 o 
 -11   9   8       54.99       71.92     18.78 o 
 -10   9   8        1.74        5.58     10.68 o 
  -9   9   8        6.06       19.22     12.60 o 
  -8   9   8        1.19       -2.57     10.22 o 
  -7   9   8        3.29        4.65     12.17 o 
  -6   9   8       83.76       65.77     18.00 o 
  -5   9   8      328.32      330.45     32.91 o 
  -4   9   8       23.40       33.07     14.82 o 
  -3   9   8       80.35       65.66     22.76 o 
  -2   9   8       82.78       75.29     18.85 o 
  -1   9   8      884.35      864.26     51.98 o 
   0   9   8       41.93       13.33     23.02 o 
   1   9   8        0.41       -7.63     13.57 o 
   2   9   8       95.38      127.87     23.93 o 
   3   9   8       63.75       39.79     25.93 o 
   4   9   8      315.04      354.22     44.09 o 
   5   9   8        6.24       35.96     20.76 o 
   6   9   8       54.42       50.09     23.98 o 
   7   9   8      138.68      120.47     30.93 o 
 -14  10   8       37.18       62.45     32.81 o 
 -13  10   8      156.24      194.57     85.05 o 
 -12  10   8      107.84      116.81     22.03 o 
 -11  10   8       29.85       43.27     17.08 o 
 -10  10   8       85.66       78.12     17.04 o 
  -9  10   8      111.50      107.66     21.14 o 
  -8  10   8      559.11      505.70     36.86 o 
  -7  10   8       38.44       40.78     16.53 o 
  -6  10   8       14.92       12.65     13.40 o 
  -5  10   8       24.74       23.84     15.01 o 
  -4  10   8      220.88      225.43     28.67 o 
  -3  10   8      520.08      552.87     55.81 o 
  -2  10   8      349.15      377.06     35.49 o 
  -1  10   8       45.28       54.23     17.74 o 
   0  10   8      579.17      603.13     44.42 o 
   1  10   8        3.67      -12.17     12.17 o 
   2  10   8      186.57      257.99     41.93 o 
   3  10   8      310.37      354.81     54.89 o 
   4  10   8        5.63       -6.13     18.20 o 
   5  10   8       94.19      128.75     48.51 o 
   6  10   8       17.48       25.94     22.16 o 
 -13  11   8        0.02      -17.56     17.56 o 
 -12  11   8      338.59      363.60     36.43 o 
 -11  11   8      199.70      201.64     30.51 o 
 -10  11   8       11.26       -3.42     11.12 o 
  -9  11   8      266.24      195.47     31.80 o 
  -8  11   8       25.92       20.27     12.78 o 
  -7  11   8      303.37      365.53     33.28 o 
  -6  11   8      242.64      245.95     29.91 o 
  -5  11   8      415.86      385.36     43.86 o 
  -4  11   8       50.20       38.73     28.07 o 
  -3  11   8      109.18      103.90     21.68 o 
  -2  11   8      774.63      774.22     51.69 o 
  -1  11   8       67.85       86.52     21.17 o 
   0  11   8       83.96       99.64     22.14 o 
   1  11   8      421.32      457.10     40.13 o 
   2  11   8       22.36       49.08     24.10 o 
   3  11   8      300.62      270.77     33.21 o 
   4  11   8       42.88       33.54     18.41 o 
   5  11   8      191.51      222.45     37.66 o 
   6  11   8       30.51       59.58     39.51 o 
 -12  12   8       68.41       10.29     19.78 o 
 -11  12   8        5.97        9.52     13.67 o 
 -10  12   8        7.57       25.39     13.85 o 
  -9  12   8        3.16       -0.85     11.89 o 
  -8  12   8      115.82      115.56     18.91 o 
  -7  12   8        0.07       -9.88      9.88 o 
  -6  12   8      200.85      177.30     25.87 o 
  -5  12   8       38.15       18.34     15.37 o 
  -4  12   8       20.75       19.28     15.96 o 
  -3  12   8      322.95      347.91     36.19 o 
  -2  12   8      411.17      435.64     39.55 o 
  -1  12   8        0.00        1.70     14.87 o 
   0  12   8      130.90      119.95     23.77 o 
   1  12   8      596.03      692.04     50.51 o 
   2  12   8       55.88       64.16     22.38 o 
   3  12   8      278.52      318.18     37.71 o 
   4  12   8      217.75      199.68     30.38 o 
   5  12   8       15.57       33.54     23.67 o 
 -11  13   8      124.17       46.67     23.32 o 
 -10  13   8       22.48       35.75     15.25 o 
  -9  13   8       12.88       13.64     13.93 o 
  -8  13   8       21.57       35.16     14.01 o 
  -7  13   8       11.11        2.13     11.80 o 
  -6  13   8      321.01      334.29     35.04 o 
  -5  13   8      265.55      324.50     35.27 o 
  -4  13   8       26.00       22.86     16.75 o 
  -3  13   8       18.39       14.74     16.11 o 
  -2  13   8       32.22       38.65     17.55 o 
  -1  13   8       29.87       37.60     18.19 o 
   0  13   8      468.50      406.03     39.88 o 
   1  13   8        1.14       16.56     17.35 o 
   2  13   8        0.32        5.54     16.99 o 
   3  13   8      383.24      391.31     41.32 o 
   4  13   8       68.22       41.02     31.51 o 
 -10  14   8        0.01       -6.81     19.41 o 
  -9  14   8       30.60       27.45     14.53 o 
  -8  14   8      206.72      156.80     22.23 o 
  -7  14   8        1.25        2.31     11.86 o 
  -6  14   8        5.56       -1.70     12.50 o 
  -5  14   8       79.23       92.44     38.26 o 
  -4  14   8       14.83       28.32     17.25 o 
  -3  14   8       80.74       62.34     20.38 o 
  -2  14   8        0.02       -2.52     15.66 o 
  -1  14   8      178.85      124.49     25.25 o 
   0  14   8       95.70       68.71     31.24 o 
   1  14   8       32.91       51.99     20.64 o 
   2  14   8       60.21       62.21     22.89 o 
  -8  15   8        2.81        7.59     20.46 o 
  -7  15   8        2.89       25.21     15.57 o 
  -6  15   8      149.95      139.54     22.42 o 
  -5  15   8       26.81       27.37     23.99 o 
  -4  15   8        0.10       28.75     18.48 o 
  -3  15   8        0.20      -14.67     14.67 o 
  -2  15   8       51.43      109.20     24.87 o 
  -1  15   8       92.93       52.69     20.86 o 
   0  15   8       61.46       40.58     20.09 o 
   1  15   8      146.29       98.48     25.49 o 
  -4  16   8       30.35        3.80     16.28 o 
  -3  16   8        0.56       30.80     23.86 o 
 -15   1   9        0.13       20.98     23.61 o 
 -14   1   9       40.79       85.05     20.39 o 
 -13   1   9        0.58       26.56     15.89 o 
 -12   1   9        2.82       28.80     14.09 o 
 -11   1   9      149.18      193.72     19.89 o 
 -10   1   9       27.40       24.87      9.54 o 
  -9   1   9        7.85       12.88      8.61 o 
  -8   1   9       46.77       37.84     10.41 o 
  -7   1   9       87.22       77.95     14.53 o 
  -6   1   9      264.12      329.82     29.43 o 
  -5   1   9        6.96       14.61     12.44 o 
  -4   1   9      288.44      292.65     41.35 o 
  -3   1   9       71.90       99.85     32.07 o 
  -2   1   9      128.39      144.21     28.09 o 
  -1   1   9       88.26      117.93     32.20 o 
   0   1   9        6.87       10.59     15.48 o 
   1   1   9       48.05       30.33     20.02 o 
   2   1   9       20.02       15.28     18.08 o 
   3   1   9       30.12       16.61     17.19 o 
   4   1   9       65.29       78.34     25.92 o 
   5   1   9       18.94       55.11     22.63 o 
   6   1   9      227.99      203.50     37.42 o 
   7   1   9       24.69       50.73     24.50 o 
 -15   2   9       47.64       25.67     25.60 o 
 -14   2   9       13.24       58.91     18.90 o 
 -13   2   9      216.86      289.97     30.71 o 
 -12   2   9        0.49       10.37     13.36 o 
 -11   2   9      169.57      164.03     20.56 o 
 -10   2   9      141.61      122.48     18.01 o 
  -9   2   9      275.80      273.67     26.42 o 
  -8   2   9      119.20      107.83     13.10 o 
  -7   2   9       47.21       57.89     13.32 o 
  -6   2   9      215.28      254.06     22.62 o 
  -5   2   9        0.02        5.07     11.74 o 
  -4   2   9       64.37       48.30     15.17 o 
  -3   2   9      158.96      151.63     22.46 o 
  -2   2   9      160.32      141.95     41.44 o 
  -1   2   9       65.53       72.68     22.18 o 
   0   2   9       25.97       32.67     19.32 o 
   1   2   9       67.77       52.09     21.07 o 
   2   2   9      518.78      580.66     59.74 o 
   3   2   9      180.03      178.35     33.24 o 
   4   2   9      186.71      171.65     32.05 o 
   5   2   9        1.82       12.40     19.77 o 
   6   2   9      330.86      363.58     46.43 o 
   7   2   9        2.63       -7.72     20.76 o 
 -15   3   9      147.92      153.93     51.99 o 
 -14   3   9       62.07       51.19     19.29 o 
 -13   3   9      121.84      128.88     22.55 o 
 -12   3   9      207.15      211.25     26.99 o 
 -11   3   9      162.61      205.64     23.02 o 
 -10   3   9       70.65       59.86     14.34 o 
  -9   3   9        4.80        4.78      9.35 o 
  -8   3   9      329.37      325.99     30.56 o 
  -7   3   9        1.63        9.05     12.51 o 
  -6   3   9       11.70        9.96     11.74 o 
  -5   3   9      123.47      101.59     18.76 o 
  -4   3   9        3.73        2.99     10.36 o 
  -3   3   9       61.64       55.06     16.10 o 
  -2   3   9      101.98      121.99     27.28 o 
  -1   3   9       76.54       82.23     31.81 o 
   0   3   9      372.13      328.45     39.22 o 
   1   3   9      138.46      138.73     42.41 o 
   2   3   9        1.09       -3.83     17.68 o 
   3   3   9      328.73      438.49    104.26 o 
   4   3   9       26.26       17.19     17.95 o 
   5   3   9       53.35       22.63     22.86 o 
   6   3   9       10.31        4.99     20.64 o 
   7   3   9        3.02       28.60     34.45 o 
 -15   4   9        4.63       53.93     35.86 o 
 -14   4   9       11.75       33.50     20.43 o 
 -13   4   9      150.70      141.50     48.85 o 
 -12   4   9      542.48      595.84     43.66 o 
 -11   4   9        2.49       -1.04     11.59 o 
 -10   4   9      226.11      292.71     30.46 o 
  -9   4   9      141.87      145.72     28.55 o 
  -8   4   9       21.51       25.84     14.16 o 
  -7   4   9      115.48      164.68     22.97 o 
  -6   4   9       10.28        5.80     12.40 o 
  -5   4   9      239.32      212.92     25.11 o 
  -4   4   9      114.38      143.39     21.64 o 
  -3   4   9       48.96       87.34     21.93 o 
  -2   4   9       57.69       78.87     18.07 o 
  -1   4   9       35.94       27.84     17.15 o 
   0   4   9        0.24       15.73     17.11 o 
   1   4   9      150.08      121.49     44.23 o 
   2   4   9       82.19      149.68     29.77 o 
   3   4   9       41.56       34.59     20.01 o 
   4   4   9       10.53        4.29     18.34 o 
   5   4   9      193.36      243.74     38.76 o 
   6   4   9        0.99      -11.29     18.75 o 
   7   4   9      157.90      211.47     53.31 o 
 -15   5   9       47.85       96.57     53.39 o 
 -14   5   9       50.29       95.04     78.64 o 
 -13   5   9       86.08       99.81     25.30 o 
 -12   5   9      162.88      234.33     37.86 o 
 -11   5   9      112.92      147.18     24.53 o 
 -10   5   9      463.92      488.92     33.71 o 
  -9   5   9        0.97        4.39     10.79 o 
  -8   5   9        2.09        1.57     13.42 o 
  -7   5   9       36.67       25.94     15.58 o 
  -6   5   9      529.28      592.23     41.59 o 
  -5   5   9      157.13      160.66     22.91 o 
  -4   5   9      484.84      530.50     51.58 o 
  -3   5   9       47.84       65.81     17.74 o 
  -2   5   9       61.44       59.05     16.76 o 
  -1   5   9      235.66      235.76     27.53 o 
   0   5   9      267.85      270.25     29.47 o 
   1   5   9        1.21       30.65     25.87 o 
   2   5   9        1.08       18.16     27.05 o 
   3   5   9      252.85      301.75     60.44 o 
   4   5   9      169.45      152.03     45.91 o 
   5   5   9       41.12       30.74     31.72 o 
   6   5   9        0.90       -6.76     30.10 o 
 -14   6   9      185.60      264.86     39.52 o 
 -13   6   9       71.99       88.30     24.86 o 
 -12   6   9      128.69      154.18     29.50 o 
 -11   6   9        1.98       18.63     16.24 o 
 -10   6   9       11.11       10.11     11.77 o 
  -9   6   9       24.49       47.82     13.76 o 
  -8   6   9        8.73       -2.04     12.39 o 
  -7   6   9      393.49      527.75     42.29 o 
  -6   6   9        1.64       11.97     13.88 o 
  -5   6   9      381.90      371.01     33.60 o 
  -4   6   9      456.84      538.47     40.31 o 
  -3   6   9       98.20      129.41     22.54 o 
  -2   6   9       36.74       26.52     15.57 o 
  -1   6   9        8.16       15.10     14.95 o 
   0   6   9       11.84      -11.64     12.61 o 
   1   6   9      354.91      416.76     36.60 o 
   2   6   9      182.28      250.45     48.27 o 
   3   6   9       30.72       21.93     27.17 o 
   4   6   9        0.73      -21.54     21.54 o 
   5   6   9      118.81      185.19     51.89 o 
 -14   7   9       58.69       48.98     33.26 o 
 -13   7   9        0.09       14.51     21.47 o 
 -12   7   9        9.29       39.86     20.47 o 
 -11   7   9       88.95       78.88     17.06 o 
 -10   7   9      241.24      266.33     26.61 o 
  -9   7   9        0.89        8.41     11.34 o 
  -8   7   9        2.73       -3.17     11.08 o 
  -7   7   9      380.18      358.71     35.08 o 
  -6   7   9      277.69      260.45     29.25 o 
  -5   7   9      279.12      322.55     36.13 o 
  -4   7   9        6.27       19.53     15.08 o 
  -3   7   9        0.38        2.38     13.58 o 
  -2   7   9      212.93      266.48     30.34 o 
  -1   7   9       98.23      112.64     24.80 o 
   0   7   9       98.48       61.44     30.88 o 
   1   7   9        3.11        2.77     14.66 o 
   2   7   9        0.73       -1.48     14.79 o 
   3   7   9        6.40       -4.33     17.78 o 
   4   7   9      917.53      851.22     99.27 o 
   5   7   9       26.58       18.96     30.61 o 
 -13   8   9       56.59       64.94     24.17 o 
 -12   8   9       15.57       29.98     24.58 o 
 -11   8   9        1.50        3.53     15.44 o 
 -10   8   9      153.85      149.98     23.64 o 
  -9   8   9      240.13      253.26     36.24 o 
  -8   8   9        2.49        1.28     11.61 o 
  -7   8   9      175.81      233.85     29.43 o 
  -6   8   9        0.15        0.17     14.33 o 
  -5   8   9       38.82       30.23     25.92 o 
  -4   8   9      144.70      128.99     23.65 o 
  -3   8   9      211.59      285.00     37.34 o 
  -2   8   9       19.19       21.85     15.64 o 
  -1   8   9        3.61       31.98     16.11 o 
   0   8   9      226.65      219.02     45.43 o 
   1   8   9      376.80      388.76     37.07 o 
   2   8   9      195.14      172.68     28.00 o 
   3   8   9        5.32       11.40     16.34 o 
   4   8   9        9.20        3.77     17.88 o 
 -13   9   9       39.63       48.23     24.94 o 
 -12   9   9       48.31       37.42     21.19 o 
 -11   9   9        0.63       20.00     13.54 o 
 -10   9   9       74.86      107.18     19.40 o 
  -9   9   9        0.12        4.75     11.92 o 
  -8   9   9        1.46        4.35     12.28 o 
  -7   9   9      447.07      404.74     37.83 o 
  -6   9   9       95.05       99.40     21.92 o 
  -5   9   9       25.81       38.67     22.30 o 
  -4   9   9       51.59       40.75     17.98 o 
  -3   9   9       24.04       52.88     18.78 o 
  -2   9   9      301.56      292.06     57.32 o 
  -1   9   9      374.69      350.63     48.81 o 
   0   9   9       21.57       14.32     16.47 o 
   1   9   9      138.24      157.73     26.69 o 
   2   9   9      600.13      588.57     46.27 o 
   3   9   9        0.30      -15.42     16.01 o 
   4   9   9       34.91      111.58     41.68 o 
 -12  10   9        4.48       11.70     19.55 o 
 -11  10   9      113.00      139.18     21.92 o 
 -10  10   9      157.26      178.93     30.18 o 
  -9  10   9       10.99        7.20     14.01 o 
  -8  10   9      103.67       59.03     22.19 o 
  -7  10   9      168.70      180.40     45.48 o 
  -6  10   9       21.90       21.34     17.10 o 
  -5  10   9      211.51      229.36     30.02 o 
  -4  10   9       19.57       34.46     24.78 o 
  -3  10   9        0.06       -6.65     14.21 o 
  -2  10   9       88.64       78.20     21.37 o 
  -1  10   9      150.46      131.63     26.20 o 
   0  10   9       90.91       60.63     20.20 o 
   1  10   9        2.18        8.11     16.44 o 
   2  10   9       94.61       68.52     28.03 o 
   3  10   9      129.91      138.96     26.28 o 
 -11  11   9       31.37       41.83     22.82 o 
 -10  11   9        0.34       19.17     13.70 o 
  -9  11   9        8.05       16.19     13.75 o 
  -8  11   9        0.04        8.85     11.85 o 
  -7  11   9        0.15       18.07     14.80 o 
  -6  11   9        9.60       -4.06     13.94 o 
  -5  11   9      165.91      150.16     26.68 o 
  -4  11   9       32.22       32.36     18.11 o 
  -3  11   9       19.51       10.53     15.75 o 
  -2  11   9       35.82       27.14     17.56 o 
  -1  11   9        3.76       15.69     17.52 o 
   0  11   9       79.95       92.16     24.55 o 
   1  11   9       38.81       43.47     20.13 o 
   2  11   9       25.64       -0.49     21.26 o 
   3  11   9        9.96      -19.77     32.16 o 
  -9  12   9       29.22       24.13     24.63 o 
  -8  12   9        4.17       11.27     13.94 o 
  -7  12   9       45.03       45.29     15.99 o 
  -6  12   9        1.94        6.96     15.16 o 
  -5  12   9        0.00        8.66     15.70 o 
  -4  12   9       59.90       71.44     21.35 o 
  -3  12   9        1.05       10.60     16.53 o 
  -2  12   9       41.41       22.07     17.17 o 
  -1  12   9        0.35       -8.49     16.58 o 
   0  12   9      227.35      259.30     34.48 o 
   1  12   9        2.18       -8.40     30.91 o 
  -8  13   9        3.18       14.22     21.30 o 
  -7  13   9       97.15      122.98     31.80 o 
  -6  13   9       32.47       71.39     21.49 o 
  -5  13   9       75.68       62.55     22.13 o 
  -4  13   9       19.47       34.64     21.04 o 
  -3  13   9      101.40      106.27     25.30 o 
  -2  13   9        0.18       15.75     22.96 o 
  -1  13   9        0.57        4.88     22.11 o 
 -13   0  10       76.38       91.94     38.93 o 
 -12   0  10      217.82      163.54     46.70 o 
 -11   0  10       63.36        3.48     27.46 o 
 -10   0  10       35.57       28.34     14.84 o 
  -9   0  10       12.10        7.09     13.63 o 
  -8   0  10      109.97      135.55     40.47 o 
  -7   0  10      225.73      218.78     47.84 o 
  -6   0  10       42.49       25.14     27.45 o 
  -5   0  10      417.66      349.85     58.20 o 
  -4   0  10        0.07       22.90     27.17 o 
  -3   0  10      238.90      239.36     49.95 o 
  -2   0  10       21.32        4.67     26.48 o 
  -1   0  10      165.55      155.51     45.25 o 
   0   0  10      201.49      136.55     43.09 o 
   1   0  10     1235.90     1223.08     98.17 o 
   2   0  10        1.68        5.27     26.95 o 
   3   0  10       80.03       99.85     40.47 o 
   4   0  10       60.88       38.07     33.03 o 
 -13   1  10       10.48       18.19     14.72 o 
 -12   1  10      170.47      194.72     26.13 o 
 -11   1  10       91.03      114.37     19.64 o 
 -10   1  10        0.49       14.53     12.97 o 
  -9   1  10       17.30       13.51     14.05 o 
  -8   1  10       22.57       41.62     23.77 o 
  -7   1  10        2.19       17.22     19.23 o 
  -6   1  10       60.70       31.37     20.09 o 
  -5   1  10        0.59       -9.84     17.74 o 
  -4   1  10       90.90       60.67     23.15 o 
  -3   1  10        0.13        4.06     17.52 o 
  -2   1  10      261.38      267.88     37.48 o 
  -1   1  10      269.26      275.61     38.87 o 
   0   1  10        0.85       -7.27     17.40 o 
   1   1  10       78.50       94.87     31.50 o 
   2   1  10      134.56      150.28     32.61 o 
   3   1  10       74.39       39.05     25.58 o 
   4   1  10       68.35       51.47     25.73 o 
 -13   2  10      492.07      466.61     39.79 o 
 -12   2  10       28.82       39.49     17.13 o 
 -11   2  10      121.44      140.22     24.67 o 
 -10   2  10        0.21      -10.34     12.54 o 
  -9   2  10      110.21      143.17     22.87 o 
  -8   2  10      241.85      182.58     31.56 o 
  -7   2  10       51.36       77.33     23.87 o 
  -6   2  10      390.28      274.17     92.75 o 
  -5   2  10      206.31      189.09     46.54 o 
  -4   2  10       41.19       16.93     26.61 o 
  -3   2  10       96.69      107.21     27.05 o 
  -2   2  10      215.51      260.82     37.20 o 
  -1   2  10       92.60       79.34     25.99 o 
   0   2  10       25.13       37.93     22.36 o 
   1   2  10       67.28       34.39     22.47 o 
   2   2  10      156.54      198.94     35.81 o 
   3   2  10        1.43       34.34     20.90 o 
   4   2  10        2.56      -17.83     17.83 o 
 -13   3  10        2.07       -0.52     15.47 o 
 -12   3  10      214.96      205.62     49.12 o 
 -11   3  10       38.59       39.75     14.82 o 
 -10   3  10       69.98       44.46     21.66 o 
  -9   3  10        4.53       38.26     17.09 o 
  -8   3  10        0.20      -12.18     17.86 o 
  -7   3  10      153.12      183.16     32.75 o 
  -6   3  10      681.97      605.38     53.57 o 
  -5   3  10        9.02       -9.62     16.87 o 
  -4   3  10      111.18       60.77     35.04 o 
  -3   3  10       43.31       54.65     33.82 o 
  -2   3  10      537.21      429.74     67.24 o 
  -1   3  10        2.01       19.41     28.79 o 
   0   3  10      162.22      129.81     44.33 o 
   1   3  10        4.18       37.57     21.38 o 
   2   3  10      123.38      131.56     31.30 o 
   3   3  10       75.21       59.82     31.65 o 
   4   3  10       86.23       50.43     38.11 o 
 -13   4  10       29.33       15.76     17.96 o 
 -12   4  10      206.39      249.41     37.22 o 
 -11   4  10        9.80       24.38     14.47 o 
 -10   4  10       36.50       65.63     19.13 o 
  -9   4  10      175.50      205.78     23.72 o 
  -8   4  10        6.46       11.73     18.70 o 
  -7   4  10        9.25       22.19     19.40 o 
  -6   4  10       57.94       53.64     22.81 o 
  -5   4  10        5.02       20.77     19.17 o 
  -4   4  10       63.40       76.03     25.24 o 
  -3   4  10      280.57      278.74     58.55 o 
  -2   4  10       92.66       57.13     31.83 o 
  -1   4  10        7.57       50.70     31.18 o 
   0   4  10       10.18      -10.84     23.02 o 
   1   4  10        1.08      -20.20     24.63 o 
   2   4  10       75.22       19.77     29.73 o 
   3   4  10        0.59      -19.68     29.27 o 
 -12   5  10      216.73      235.43     37.84 o 
 -11   5  10       36.09       42.08     16.21 o 
 -10   5  10       64.75      102.52     23.63 o 
  -9   5  10      211.76      279.09     27.52 o 
  -8   5  10       35.78       30.15     16.24 o 
  -7   5  10       20.94       27.60     24.95 o 
  -6   5  10       51.19       80.57     20.40 o 
  -5   5  10        0.15      -15.68     15.68 o 
  -4   5  10        0.45       19.09     19.94 o 
  -3   5  10        7.06       20.82     21.85 o 
  -2   5  10      150.14      173.99     50.26 o 
  -1   5  10       73.11       40.44     31.87 o 
   0   5  10       59.19       90.94     37.81 o 
   1   5  10       41.47      -16.24     27.74 o 
   2   5  10        3.14       -6.85     24.88 o 
 -12   6  10       55.31       68.75     20.45 o 
 -11   6  10        1.30       11.25     14.23 o 
 -10   6  10        1.99        8.11     12.80 o 
  -9   6  10       15.45       11.01     13.29 o 
  -8   6  10        0.61        3.29     15.04 o 
  -7   6  10       16.44       23.79     16.84 o 
  -6   6  10       22.26       23.84     16.60 o 
  -5   6  10       77.83       35.84     19.27 o 
  -4   6  10      129.24      110.14     22.02 o 
  -3   6  10       17.69       34.65     47.97 o 
  -2   6  10      201.98      248.04     55.44 o 
  -1   6  10      139.60      169.72     48.97 o 
   0   6  10       25.66       -9.32     24.86 o 
   1   6  10       58.83       16.80     32.57 o 
   2   6  10      103.04       97.94     42.59 o 
 -11   7  10       27.38       27.00     20.53 o 
 -10   7  10        8.66       14.20     14.58 o 
  -9   7  10        7.35       28.08     14.85 o 
  -8   7  10       24.48       64.84     20.27 o 
  -7   7  10        3.44       -6.99     14.39 o 
  -6   7  10       64.00       62.17     20.20 o 
  -5   7  10       66.67       82.14     21.33 o 
  -4   7  10       61.71       63.11     20.03 o 
  -3   7  10       26.88       36.29     18.43 o 
  -2   7  10       42.63       40.97     23.97 o 
  -1   7  10      138.30      157.95     37.72 o 
   0   7  10      312.07      328.97     64.45 o 
   1   7  10        5.94        2.36     27.85 o 
 -10   8  10        4.45       47.53     19.20 o 
  -9   8  10       23.14       14.17     14.75 o 
  -8   8  10       99.61       85.99     19.60 o 
  -7   8  10        5.47        3.53     16.32 o 
  -6   8  10       32.15       37.49     19.54 o 
  -5   8  10        1.37       -3.70     14.88 o 
  -4   8  10      216.33      266.60     32.67 o 
  -3   8  10        9.42       11.33     16.40 o 
  -2   8  10       71.00       60.77     21.10 o 
  -1   8  10       18.90       30.03     18.52 o 
   0   8  10      281.71      335.29     87.57 o 
  -9   9  10       53.15       82.75     55.14 o 
  -8   9  10       26.96       13.95     13.65 o 
  -7   9  10      333.21      286.89     35.05 o 
  -6   9  10       22.61       14.33     21.01 o 
  -5   9  10       29.23       54.16     20.49 o 
  -4   9  10       22.95       15.20     18.21 o 
  -3   9  10       30.38       25.82     19.83 o 
  -2   9  10       27.23       10.96     18.51 o 
  -1   9  10       80.50       93.72     35.36 o 
   0   9  10        8.18       23.66     24.22 o 
  -8  10  10       36.68       17.08     27.15 o 
  -7  10  10      109.90      148.31     32.88 o 
  -6  10  10       14.53       -7.72     20.32 o 
  -5  10  10      161.12      117.77     41.76 o 
  -4  10  10       15.70       36.28     25.04 o 
  -3  10  10        2.29       21.72     22.60 o 
  -2  10  10       29.50       -5.08     21.75 o 
  -1  10  10       26.09       17.05     33.36 o 
  -9   1  11      152.36      193.23     32.60 o 
  -8   1  11      275.22      361.85     63.32 o 
  -7   1  11      107.37      119.70     42.13 o 
  -6   1  11        8.58       22.38     33.08 o 
  -5   1  11       87.25       66.55     33.75 o 
  -4   1  11      129.04       90.86     37.49 o 
  -3   1  11       75.48      107.23     42.96 o 
  -2   1  11        0.03      -11.02     26.92 o 
  -1   1  11      128.34      202.95     72.16 o 
   0   1  11        0.45      -14.37     21.79 o 
 -10   2  11       81.63      111.12     33.28 o 
  -9   2  11       38.03       70.38     24.09 o 
  -8   2  11       59.21       73.09     39.19 o 
  -7   2  11       95.30      137.03     47.23 o 
  -6   2  11      186.70      176.07     48.25 o 
  -5   2  11       65.62       93.94     38.80 o 
  -4   2  11        6.00        6.51     28.88 o 
  -3   2  11       90.70       84.78     38.29 o 
  -2   2  11       64.68       -0.96     29.44 o 
  -1   2  11       40.35       24.94     32.58 o 
  -9   3  11       57.42      107.67     32.98 o 
  -8   3  11       52.67       82.22     39.21 o 
  -7   3  11        8.65       -0.65     28.90 o 
  -6   3  11      410.33      520.15     76.99 o 
  -5   3  11        1.05       18.35     31.40 o 
  -4   3  11        2.75      -10.05     25.95 o 
  -3   3  11      458.26      544.61     81.02 o 
  -2   3  11       55.36       37.45     38.05 o 
  -1   3  11      206.20      294.56     64.00 o 
  -9   4  11      458.89      647.34     84.18 o 
  -8   4  11        5.01       -3.02     21.06 o 
  -7   4  11        2.48       -0.81     31.05 o 
  -6   4  11       43.80       35.96     38.08 o 
  -5   4  11       36.40       35.94     30.91 o 
  -4   4  11      458.11      504.13     78.78 o 
  -3   4  11      140.32      169.24     49.70 o 
  -2   4  11       48.76       51.43     40.12 o 
  -7   5  11      262.10      236.80     71.98 o 
  -6   5  11        0.03       22.22     22.26 o 
  -5   5  11      113.31       73.70     39.79 o 
  -4   5  11        1.84        2.81     29.96 o 
  -5   6  11       78.64       57.68     38.72 o 
                                                 
